# Supplementary material for: Plasma proteins and the risk of inflammatory bowel diseases: A two-sample Mendelian randomization study
Source: Medicine (Baltimore). 2025 Oct 10;104(41):e44738. doi: 10.1097/MD.0000000000044738 (PMC12517818; doi:10.1097/MD.0000000000044738)
Supplement: Supplementary file 1 [file medi-104-e44738-s001.xlsx]

## Sheet: Suppl. Table 1
Erythrocyte band 7 integral membrane protein
samplesize.exposure	pos.exposure	chr.exposure	se.exposure	pval.exposure	beta.exposure	id.exposure	SNP	effect_allele.exposure	other_allele.exposure	eaf.exposure	exposure	mr_keep.exposure	pval_origin.exposure	data_source.exposure	R2	F
3301	197013196	1	0.0649	3.16228e-06	-0.3021	prot-a-2882	rs17514396	G	T	0.04408	|| id:prot-a-2882	1	reported	igd	0.00769121	25.57
3301	155399091	1	0.0679	8.91251e-06	0.3013	prot-a-2882	rs76768697	T	G	0.04093	|| id:prot-a-2882	1	reported	igd	0.00712722	23.6815
3301	234642838	2	0.0276	1.38038e-07	0.1456	prot-a-2882	rs7567468	T	C	0.27772	|| id:prot-a-2882	1	reported	igd	0.00850483	28.2981
3301	127570496	2	0.0743	2.13796e-06	-0.3523	prot-a-2882	rs75097001	T	C	0.03226	|| id:prot-a-2882	1	reported	igd	0.00774958	25.7655
3301	49686682	3	0.0255	8.31764e-77	-0.4734	prot-a-2882	rs6770670	C	T	0.29355	|| id:prot-a-2882	1	reported	igd	0.0929501	338.066
3301	75544207	4	0.0262	1.44544e-07	-0.1376	prot-a-2882	rs4272080	A	C	0.34873	|| id:prot-a-2882	1	reported	igd	0.00860037	28.6188
3301	148571718	4	0.0778	8.31764e-07	0.3831	prot-a-2882	rs77504719	T	C	0.03052	|| id:prot-a-2882	1	reported	igd	0.00868516	28.9034
3301	13966169	5	0.0384	3.63078e-06	-0.1777	prot-a-2882	rs2591537	A	G	0.87082	|| id:prot-a-2882	1	reported	igd	0.00710442	23.6052
3301	8224648	6	0.0545	3.54813e-06	-0.2527	prot-a-2882	rs114275780	A	T	0.06247	|| id:prot-a-2882	1	reported	igd	0.00747992	24.8622
3301	141403128	6	0.091	2.63027e-06	-0.4274	prot-a-2882	rs62431544	A	G	0.01983	|| id:prot-a-2882	1	reported	igd	0.00710106	23.5939
3301	130033197	7	0.0803	1.04713e-06	-0.3923	prot-a-2882	rs78752997	T	C	0.02612	|| id:prot-a-2882	1	reported	igd	0.0078297	26.034
3301	80760059	8	0.0648	5.62341e-07	-0.3243	prot-a-2882	rs146041145	T	C	0.03812	|| id:prot-a-2882	1	reported	igd	0.00771254	25.6414
3301	121750552	8	0.0833	2.75423e-07	0.4283	prot-a-2882	rs12545570	T	C	0.02244	|| id:prot-a-2882	1	reported	igd	0.00804808	26.766
3301	72846488	9	0.0367	8.91251e-06	-0.163	prot-a-2882	rs4744996	G	A	0.86448	|| id:prot-a-2882	1	reported	igd	0.00622535	20.6661
3301	36413934	11	0.0311	7.58578e-06	-0.1394	prot-a-2882	rs429034	A	T	0.76266	|| id:prot-a-2882	1	reported	igd	0.00703489	23.3725
3301	92310414	12	0.0827	2.23872e-06	-0.3911	prot-a-2882	rs73214509	A	G	0.02375	|| id:prot-a-2882	1	reported	igd	0.00709301	23.567
3301	48487251	13	0.0266	8.70964e-06	-0.1183	prot-a-2882	rs9562779	C	A	0.30969	|| id:prot-a-2882	1	reported	igd	0.00598371	19.8591
3301	55108673	14	0.0459	4.67735e-06	0.2101	prot-a-2882	rs61976961	A	G	0.085	|| id:prot-a-2882	1	reported	igd	0.00686629	22.8085
3301	35365156	15	0.0477	7.07946e-06	0.2143	prot-a-2882	rs66715366	C	T	0.07688	|| id:prot-a-2882	1	reported	igd	0.00651847	21.6455
3301	52774891	16	0.1277	6.60693e-06	-0.5754	prot-a-2882	rs77960456	G	A	0.00984	|| id:prot-a-2882	1	reported	igd	0.00645164	21.4222
3301	36136634	17	0.0433	4.89779e-06	0.1977	prot-a-2882	rs76009609	G	T	0.09342	|| id:prot-a-2882	1	reported	igd	0.00662048	21.9865
3301	62541190	20	0.0441	4.2658e-07	-0.2231	prot-a-2882	rs11908339	A	G	0.09034	|| id:prot-a-2882	1	reported	igd	0.00818066	27.2106
3301	49701176	22	0.0394	7.76247e-06	0.1763	prot-a-2882	rs2858519	G	A	0.86231	|| id:prot-a-2882	1	reported	igd	0.00738075	24.5301
Interleukin-1 receptor-like 1
beta.exposure	pval.exposure	samplesize.exposure	chr.exposure	se.exposure	pos.exposure	id.exposure	SNP	effect_allele.exposure	other_allele.exposure	eaf.exposure	exposure	mr_keep.exposure	pval_origin.exposure	data_source.exposure	R2	F
-0.1187	3.0903e-06	3301	1	0.0254	201651484	prot-a-1502	rs3000763	C	T	0.40323	|| id:prot-a-1502	1	reported	igd	0.00678096	22.5231
0.1459	5.24807e-06	3301	1	0.032	182065068	prot-a-1502	rs115633411	C	T	0.26012	|| id:prot-a-1502	1	reported	igd	0.00819362	27.254
-0.1186	2.0893e-06	3301	2	0.025	61406561	prot-a-1502	rs935860	C	G	0.46926	|| id:prot-a-1502	1	reported	igd	0.0070064	23.2772
0.172	8.70964e-06	3301	2	0.0387	227788198	prot-a-1502	rs80332803	G	A	0.1326	|| id:prot-a-1502	1	reported	igd	0.00680534	22.6046
-0.2635	1.65959e-07	3301	2	0.0503	103171617	prot-a-1502	rs13394539	A	G	0.06534	|| id:prot-a-1502	1	reported	igd	0.00848055	28.2166
0.123	8.31764e-06	3301	2	0.0276	211963273	prot-a-1502	rs188856	T	C	0.28147	|| id:prot-a-1502	1	reported	igd	0.00611952	20.3126
-0.7305	2.95121e-07	3301	2	0.1425	48021763	prot-a-1502	rs77163048	A	G	0.00922	|| id:prot-a-1502	1	reported	igd	0.00974942	32.48
-0.2874	4.0738e-26	3301	2	0.0272	102851243	prot-a-1502	rs6742931	T	C	0.26749	|| id:prot-a-1502	1	reported	igd	0.0323687	110.356
-0.8426	1e-200	3301	2	0.0203	102917234	prot-a-1502	rs1420091	C	T	0.51838	|| id:prot-a-1502	1	reported	igd	0.354508	1811.83
-0.1453	1.47911e-06	3301	3	0.0302	194066538	prot-a-1502	rs5001413	C	T	0.2683	|| id:prot-a-1502	1	reported	igd	0.00828924	27.5748
0.4904	1e-06	3301	3	0.1003	162670757	prot-a-1502	rs11706391	T	C	0.01566	|| id:prot-a-1502	1	reported	igd	0.00741426	24.6423
0.544	2.45471e-06	3301	4	0.1155	43352577	prot-a-1502	rs17596310	A	G	0.01209	|| id:prot-a-1502	1	reported	igd	0.00706922	23.4874
-0.3455	6.0256e-06	3301	4	0.0763	157071141	prot-a-1502	rs146135666	A	C	0.02657	|| id:prot-a-1502	1	reported	igd	0.00617479	20.4972
0.1222	5.24807e-06	3301	5	0.0268	124691420	prot-a-1502	rs1589120	C	T	0.29703	|| id:prot-a-1502	1	reported	igd	0.00623605	20.7018
0.2923	3.63078e-06	3301	5	0.0631	30522186	prot-a-1502	rs4333329	T	A	0.9594	|| id:prot-a-1502	1	reported	igd	0.006656	22.1053
-0.1243	6.91831e-06	3301	6	0.0276	112441134	prot-a-1502	rs764196	A	C	0.71821	|| id:prot-a-1502	1	reported	igd	0.00625388	20.7614
0.4994	5.37032e-07	3301	6	0.0996	119078636	prot-a-1502	rs572147989	G	C	0.01606	|| id:prot-a-1502	1	reported	igd	0.00788209	26.2096
0.4043	5.49541e-06	3301	6	0.0889	38190843	prot-a-1502	rs144523068	A	G	0.02088	|| id:prot-a-1502	1	reported	igd	0.0066835	22.1972
0.1386	5.37032e-06	3301	6	0.0305	44494470	prot-a-1502	rs9472294	T	C	0.20628	|| id:prot-a-1502	1	reported	igd	0.00629044	20.8835
-0.2387	4.2658e-06	3301	8	0.0519	88250646	prot-a-1502	rs4961014	G	A	0.93654	|| id:prot-a-1502	1	reported	igd	0.00677269	22.4955
-0.6732	6.30957e-06	3301	8	0.1492	10041479	prot-a-1502	rs188387402	C	G	0.0075	|| id:prot-a-1502	1	reported	igd	0.00674699	22.4095
-0.1534	7.24436e-06	3301	9	0.0342	7610586	prot-a-1502	rs72695162	G	C	0.16662	|| id:prot-a-1502	1	reported	igd	0.00653508	21.701
0.2648	5.24807e-06	3301	9	0.0581	75779637	prot-a-1502	rs80355487	T	A	0.05027	|| id:prot-a-1502	1	reported	igd	0.00669538	22.2369
0.1409	3.71535e-06	3301	10	0.0305	129964041	prot-a-1502	rs11016112	T	C	0.22774	|| id:prot-a-1502	1	reported	igd	0.00698321	23.1996
0.1397	3.23594e-06	3301	10	0.03	5056385	prot-a-1502	rs59743555	T	C	0.70445	|| id:prot-a-1502	1	reported	igd	0.00812651	27.029
-0.1503	1.65959e-09	3301	11	0.0249	126188405	prot-a-1502	rs672806	G	A	0.58872	|| id:prot-a-1502	1	reported	igd	0.0109394	36.4883
0.3369	3.46737e-07	3301	11	0.0661	126301756	prot-a-1502	rs35166255	A	G	0.03731	|| id:prot-a-1502	1	reported	igd	0.00815349	27.1195
-0.3254	6.30957e-06	3301	12	0.0721	10615191	prot-a-1502	rs78008055	A	T	0.03693	|| id:prot-a-1502	1	reported	igd	0.00753186	25.0362
0.1573	1.90546e-06	3301	12	0.033	115940650	prot-a-1502	rs11067627	C	T	0.18403	|| id:prot-a-1502	1	reported	igd	0.00743105	24.6986
-0.596	3.16228e-08	3301	13	0.1078	36700456	prot-a-1502	rs149567682	C	T	0.01434	|| id:prot-a-1502	1	reported	igd	0.0100415	33.4629
0.1242	3.98107e-06	3301	13	0.0269	33770383	prot-a-1502	rs9536673	A	G	0.31627	|| id:prot-a-1502	1	reported	igd	0.00667138	22.1567
0.2399	6.76083e-06	3301	16	0.0533	6468866	prot-a-1502	rs72760920	T	G	0.05834	|| id:prot-a-1502	1	reported	igd	0.00632341	20.9937
-0.1897	7.24436e-06	3301	16	0.0423	84065710	prot-a-1502	rs907043	G	A	0.89268	|| id:prot-a-1502	1	reported	igd	0.00689511	22.9049
Interleukin-18 receptor 1
beta.exposure	se.exposure	samplesize.exposure	chr.exposure	pos.exposure	pval.exposure	id.exposure	SNP	effect_allele.exposure	other_allele.exposure	eaf.exposure	exposure	mr_keep.exposure	pval_origin.exposure	data_source.exposure	R2	F
-0.2373	0.0532	3301	1	68919155	8.12831e-06	prot-a-1492	rs66538825	G	A	0.06379	|| id:prot-a-1492	1	reported	igd	0.00672591	22.339
0.3702	0.0834	3301	1	15664027	8.91251e-06	prot-a-1492	rs76509354	T	C	0.02296	|| id:prot-a-1492	1	reported	igd	0.00614875	20.4102
-0.14	0.0283	3301	1	96241684	7.76247e-07	prot-a-1492	rs11165484	T	C	0.26336	|| id:prot-a-1492	1	reported	igd	0.00760486	25.2807
-0.9085	0.0257	3301	2	103035044	1e-200	prot-a-1492	rs1420106	G	A	0.77555	|| id:prot-a-1492	1	reported	igd	0.287349	1330.19
0.489	0.1101	3301	2	233002174	8.91251e-06	prot-a-1492	rs73003130	G	T	0.01292	|| id:prot-a-1492	1	reported	igd	0.00609906	20.2443
0.3504	0.0566	3301	2	102801413	6.16595e-10	prot-a-1492	rs77435902	G	T	0.05266	|| id:prot-a-1492	1	reported	igd	0.0122502	40.9148
-0.1505	0.0328	3301	3	132559591	4.46684e-06	prot-a-1492	rs10935033	T	G	0.17071	|| id:prot-a-1492	1	reported	igd	0.00641311	21.2934
0.1261	0.0259	3301	4	117292394	1.12202e-06	prot-a-1492	rs6814269	G	A	0.34744	|| id:prot-a-1492	1	reported	igd	0.00721042	23.9599
0.2364	0.0507	3301	5	31060384	3.0903e-06	prot-a-1492	rs34988270	T	C	0.06529	|| id:prot-a-1492	1	reported	igd	0.00682101	22.657
-0.3895	0.0744	3301	5	20849558	1.65959e-07	prot-a-1492	rs190750383	G	A	0.03618	|| id:prot-a-1492	1	reported	igd	0.0105806	35.2786
0.1291	0.0281	3301	6	32599814	4.46684e-06	prot-a-1492	rs9272100	T	C	0.26481	|| id:prot-a-1492	1	reported	igd	0.00648958	21.549
0.3782	0.0854	3301	7	104929417	9.54993e-06	prot-a-1492	rs142214768	T	C	0.02566	|| id:prot-a-1492	1	reported	igd	0.00715221	23.7651
-0.3608	0.0717	3301	7	98420178	4.89779e-07	prot-a-1492	rs58445015	T	C	0.03131	|| id:prot-a-1492	1	reported	igd	0.00789643	26.2577
0.3869	0.0862	3301	7	132795695	7.07946e-06	prot-a-1492	rs10234512	C	A	0.02099	|| id:prot-a-1492	1	reported	igd	0.00615215	20.4216
0.1272	0.0268	3301	7	129907555	2.0893e-06	prot-a-1492	rs12532129	A	T	0.30044	|| id:prot-a-1492	1	reported	igd	0.00680122	22.5909
0.5713	0.1193	3301	8	3450431	1.69824e-06	prot-a-1492	rs116932667	T	A	0.0118	|| id:prot-a-1492	1	reported	igd	0.00761176	25.3038
-0.3248	0.0705	3301	10	112639605	3.98107e-06	prot-a-1492	rs58514453	C	T	0.03345	|| id:prot-a-1492	1	reported	igd	0.00682154	22.6588
0.4252	0.089	3301	10	36725682	1.77828e-06	prot-a-1492	rs76972877	G	C	0.0227	|| id:prot-a-1492	1	reported	igd	0.00802177	26.6778
-0.2894	0.0588	3301	10	24971221	8.70964e-07	prot-a-1492	rs79171645	T	G	0.05279	|| id:prot-a-1492	1	reported	igd	0.00837577	27.8651
0.6031	0.1319	3301	12	94637905	4.7863e-06	prot-a-1492	rs61929078	A	G	0.00959	|| id:prot-a-1492	1	reported	igd	0.00690943	22.9528
0.1444	0.0303	3301	12	2045085	1.86209e-06	prot-a-1492	rs2429175	A	G	0.21764	|| id:prot-a-1492	1	reported	igd	0.00710084	23.5932
0.3968	0.0832	3301	12	83513554	1.8197e-06	prot-a-1492	rs61929901	G	C	0.02965	|| id:prot-a-1492	1	reported	igd	0.00905996	30.1621
0.384	0.0713	3301	17	64210580	7.24436e-08	prot-a-1492	rs1801689	C	A	0.03043	|| id:prot-a-1492	1	reported	igd	0.00870109	28.9568
-0.1148	0.0252	3301	17	74268876	5.12861e-06	prot-a-1492	rs87095	C	T	0.43107	|| id:prot-a-1492	1	reported	igd	0.00646428	21.4644
0.177	0.038	3301	17	75047218	3.31131e-06	prot-a-1492	rs111686801	A	G	0.12997	|| id:prot-a-1492	1	reported	igd	0.00708523	23.541
-0.109	0.0245	3301	18	31586132	8.51138e-06	prot-a-1492	rs4799358	G	T	0.48095	|| id:prot-a-1492	1	reported	igd	0.00593188	19.686
-0.1318	0.0292	3301	19	31674128	6.45654e-06	prot-a-1492	rs562790670	T	C	0.4339	|| id:prot-a-1492	1	reported	igd	0.00853382	28.3954
-0.1178	0.0255	3301	19	57406829	3.71535e-06	prot-a-1492	rs4801396	A	T	0.62494	|| id:prot-a-1492	1	reported	igd	0.00650518	21.6011
Alcohol dehydrogenase 1B
chr.exposure	beta.exposure	samplesize.exposure	pos.exposure	pval.exposure	se.exposure	id.exposure	SNP	effect_allele.exposure	other_allele.exposure	eaf.exposure	exposure	mr_keep.exposure	pval_origin.exposure	data_source.exposure	R2	F
1	0.1278	3301	227376039	4.2658e-06	0.0278	prot-a-46	rs55706120	G	A	0.27284	|| id:prot-a-46	1	reported	igd	0.00648082	21.5197
1	-0.1211	3301	91776320	1.23027e-06	0.025	prot-a-46	rs281985	T	C	0.4019	|| id:prot-a-46	1	reported	igd	0.00705034	23.4242
2	0.1265	3301	45447789	5.7544e-06	0.0279	prot-a-46	rs4952755	G	C	0.28795	|| id:prot-a-46	1	reported	igd	0.00656204	21.7912
2	-0.1371	3301	211314977	3.16228e-08	0.0248	prot-a-46	rs78844723	T	C	0.53709	|| id:prot-a-46	1	reported	igd	0.00934649	31.125
2	0.1914	3301	71978881	8.12831e-06	0.0429	prot-a-46	rs59211864	C	A	0.09345	|| id:prot-a-46	1	reported	igd	0.00620705	20.6049
2	-0.2964	3301	182322957	1.69824e-06	0.0619	prot-a-46	rs539227893	C	G	0.05279	|| id:prot-a-46	1	reported	igd	0.00878586	29.2415
3	-0.3469	3301	106299512	4.0738e-06	0.0753	prot-a-46	rs144170299	G	A	0.03789	|| id:prot-a-46	1	reported	igd	0.0087738	29.201
3	-0.4199	3301	49721798	3.16228e-59	0.0259	prot-a-46	rs13085791	A	C	0.29502	|| id:prot-a-46	1	reported	igd	0.0733415	261.103
3	-0.1143	3301	77395423	4.46684e-06	0.0249	prot-a-46	rs9874917	A	C	0.47553	|| id:prot-a-46	1	reported	igd	0.0065166	21.6393
4	0.1835	3301	2427656	3.23594e-06	0.0394	prot-a-46	rs11732175	C	G	0.11358	|| id:prot-a-46	1	reported	igd	0.00678022	22.5206
5	0.4891	3301	130204988	8.70964e-06	0.1099	prot-a-46	rs151162177	A	G	0.01306	|| id:prot-a-46	1	reported	igd	0.00616679	20.4705
5	0.1163	3301	106220098	3.80189e-06	0.0252	prot-a-46	rs295032	A	G	0.50295	|| id:prot-a-46	1	reported	igd	0.00676261	22.4617
5	0.2548	3301	156174011	6.16595e-08	0.0471	prot-a-46	rs381258	A	G	0.9235	|| id:prot-a-46	1	reported	igd	0.00917333	30.543
5	0.1206	3301	177430041	1.77828e-06	0.0253	prot-a-46	rs12518640	G	A	0.51538	|| id:prot-a-46	1	reported	igd	0.0072653	24.1436
6	-0.1119	3301	167730595	4.7863e-06	0.0245	prot-a-46	rs9347197	G	T	0.50002	|| id:prot-a-46	1	reported	igd	0.0062608	20.7845
6	-0.422	3301	11605964	7.76247e-06	0.0943	prot-a-46	rs2758305	C	T	0.98216	|| id:prot-a-46	1	reported	igd	0.00624068	20.7173
7	0.1269	3301	29832425	9.77237e-06	0.0287	prot-a-46	rs13230312	T	C	0.24477	|| id:prot-a-46	1	reported	igd	0.00595375	19.7591
7	0.273	3301	98480400	1.7378e-06	0.0571	prot-a-46	rs7797783	T	G	0.94832	|| id:prot-a-46	1	reported	igd	0.00730521	24.2772
9	-0.8591	3301	81623935	6.91831e-06	0.191	prot-a-46	rs75885778	A	T	0.00445	|| id:prot-a-46	1	reported	igd	0.00653944	21.7156
9	-0.1142	3301	733049	7.4131e-06	0.0255	prot-a-46	rs10815567	G	A	0.37356	|| id:prot-a-46	1	reported	igd	0.00610382	20.2602
10	-0.1366	3301	134000505	1.7378e-06	0.0286	prot-a-46	rs550713971	C	G	0.50423	|| id:prot-a-46	1	reported	igd	0.00932911	31.0666
13	-0.1274	3301	106491447	5.49541e-07	0.0254	prot-a-46	rs2476765	G	T	0.61019	|| id:prot-a-46	1	reported	igd	0.00772124	25.6706
13	0.1596	3301	23918059	6.0256e-07	0.032	prot-a-46	rs12584415	C	T	0.19879	|| id:prot-a-46	1	reported	igd	0.00811403	26.9872
17	0.4339	3301	72795017	4.89779e-06	0.095	prot-a-46	rs181682618	C	T	0.01828	|| id:prot-a-46	1	reported	igd	0.0067573	22.444
17	0.2101	3301	1371814	1.51356e-06	0.0437	prot-a-46	rs45575936	G	A	0.09358	|| id:prot-a-46	1	reported	igd	0.0074885	24.8909
18	0.3644	3301	10637528	6.60693e-06	0.0808	prot-a-46	rs144748204	C	T	0.02767	|| id:prot-a-46	1	reported	igd	0.00714512	23.7414
18	0.2552	3301	66835830	2.34423e-06	0.054	prot-a-46	rs9319773	T	G	0.05801	|| id:prot-a-46	1	reported	igd	0.00711771	23.6497
19	0.1157	3301	893793	5.12861e-06	0.0254	prot-a-46	rs28468554	A	C	0.54135	|| id:prot-a-46	1	reported	igd	0.00664747	22.0768
20	-0.5896	3301	5617682	8.31764e-06	0.1323	prot-a-46	rs117571669	A	G	0.01054	|| id:prot-a-46	1	reported	igd	0.00725076	24.095
22	0.2349	3301	19819703	3.63078e-06	0.0507	prot-a-46	rs78384760	C	T	0.06738	|| id:prot-a-46	1	reported	igd	0.00693477	23.0376

## Sheet: Suppl. Table 2
CD
Erythrocyte band 7 integral membrane protein
samplesize.exposure	pos.exposure	chr.exposure	se.exposure	pval.exposure	beta.exposure	id.exposure	SNP	effect_allele.exposure	other_allele.exposure	eaf.exposure	exposure	mr_keep.exposure	pval_origin.exposure	data_source.exposure	R2	F
3301	197013196	1	0.0649	3.16228e-06	-0.3021	prot-a-2882	rs17514396	G	T	0.04408	|| id:prot-a-2882	1	reported	igd	0.00769121	25.57
3301	155399091	1	0.0679	8.91251e-06	0.3013	prot-a-2882	rs76768697	T	G	0.04093	|| id:prot-a-2882	1	reported	igd	0.00712722	23.6815
3301	234642838	2	0.0276	1.38038e-07	0.1456	prot-a-2882	rs7567468	T	C	0.27772	|| id:prot-a-2882	1	reported	igd	0.00850483	28.2981
3301	127570496	2	0.0743	2.13796e-06	-0.3523	prot-a-2882	rs75097001	T	C	0.03226	|| id:prot-a-2882	1	reported	igd	0.00774958	25.7655
3301	49686682	3	0.0255	8.31764e-77	-0.4734	prot-a-2882	rs6770670	C	T	0.29355	|| id:prot-a-2882	1	reported	igd	0.0929501	338.066
3301	75544207	4	0.0262	1.44544e-07	-0.1376	prot-a-2882	rs4272080	A	C	0.34873	|| id:prot-a-2882	1	reported	igd	0.00860037	28.6188
3301	148571718	4	0.0778	8.31764e-07	0.3831	prot-a-2882	rs77504719	T	C	0.03052	|| id:prot-a-2882	1	reported	igd	0.00868516	28.9034
3301	13966169	5	0.0384	3.63078e-06	-0.1777	prot-a-2882	rs2591537	A	G	0.87082	|| id:prot-a-2882	1	reported	igd	0.00710442	23.6052
3301	8224648	6	0.0545	3.54813e-06	-0.2527	prot-a-2882	rs114275780	A	T	0.06247	|| id:prot-a-2882	1	reported	igd	0.00747992	24.8622
3301	141403128	6	0.091	2.63027e-06	-0.4274	prot-a-2882	rs62431544	A	G	0.01983	|| id:prot-a-2882	1	reported	igd	0.00710106	23.5939
3301	130033197	7	0.0803	1.04713e-06	-0.3923	prot-a-2882	rs78752997	T	C	0.02612	|| id:prot-a-2882	1	reported	igd	0.0078297	26.034
3301	80760059	8	0.0648	5.62341e-07	-0.3243	prot-a-2882	rs146041145	T	C	0.03812	|| id:prot-a-2882	1	reported	igd	0.00771254	25.6414
3301	121750552	8	0.0833	2.75423e-07	0.4283	prot-a-2882	rs12545570	T	C	0.02244	|| id:prot-a-2882	1	reported	igd	0.00804808	26.766
3301	72846488	9	0.0367	8.91251e-06	-0.163	prot-a-2882	rs4744996	G	A	0.86448	|| id:prot-a-2882	1	reported	igd	0.00622535	20.6661
3301	36413934	11	0.0311	7.58578e-06	-0.1394	prot-a-2882	rs429034	A	T	0.76266	|| id:prot-a-2882	1	reported	igd	0.00703489	23.3725
3301	92310414	12	0.0827	2.23872e-06	-0.3911	prot-a-2882	rs73214509	A	G	0.02375	|| id:prot-a-2882	1	reported	igd	0.00709301	23.567
3301	48487251	13	0.0266	8.70964e-06	-0.1183	prot-a-2882	rs9562779	C	A	0.30969	|| id:prot-a-2882	1	reported	igd	0.00598371	19.8591
3301	55108673	14	0.0459	4.67735e-06	0.2101	prot-a-2882	rs61976961	A	G	0.085	|| id:prot-a-2882	1	reported	igd	0.00686629	22.8085
3301	35365156	15	0.0477	7.07946e-06	0.2143	prot-a-2882	rs66715366	C	T	0.07688	|| id:prot-a-2882	1	reported	igd	0.00651847	21.6455
3301	52774891	16	0.1277	6.60693e-06	-0.5754	prot-a-2882	rs77960456	G	A	0.00984	|| id:prot-a-2882	1	reported	igd	0.00645164	21.4222
3301	36136634	17	0.0433	4.89779e-06	0.1977	prot-a-2882	rs76009609	G	T	0.09342	|| id:prot-a-2882	1	reported	igd	0.00662048	21.9865
3301	62541190	20	0.0441	4.2658e-07	-0.2231	prot-a-2882	rs11908339	A	G	0.09034	|| id:prot-a-2882	1	reported	igd	0.00818066	27.2106
3301	49701176	22	0.0394	7.76247e-06	0.1763	prot-a-2882	rs2858519	G	A	0.86231	|| id:prot-a-2882	1	reported	igd	0.00738075	24.5301
Interleukin-1 receptor-like 1
beta.exposure	pval.exposure	samplesize.exposure	chr.exposure	se.exposure	pos.exposure	id.exposure	SNP	effect_allele.exposure	other_allele.exposure	eaf.exposure	exposure	mr_keep.exposure	pval_origin.exposure	data_source.exposure	R2	F
-0.1187	3.0903e-06	3301	1	0.0254	201651484	prot-a-1502	rs3000763	C	T	0.40323	|| id:prot-a-1502	1	reported	igd	0.00678096	22.5231
0.1459	5.24807e-06	3301	1	0.032	182065068	prot-a-1502	rs115633411	C	T	0.26012	|| id:prot-a-1502	1	reported	igd	0.00819362	27.254
-0.1186	2.0893e-06	3301	2	0.025	61406561	prot-a-1502	rs935860	C	G	0.46926	|| id:prot-a-1502	1	reported	igd	0.0070064	23.2772
0.172	8.70964e-06	3301	2	0.0387	227788198	prot-a-1502	rs80332803	G	A	0.1326	|| id:prot-a-1502	1	reported	igd	0.00680534	22.6046
-0.2635	1.65959e-07	3301	2	0.0503	103171617	prot-a-1502	rs13394539	A	G	0.06534	|| id:prot-a-1502	1	reported	igd	0.00848055	28.2166
0.123	8.31764e-06	3301	2	0.0276	211963273	prot-a-1502	rs188856	T	C	0.28147	|| id:prot-a-1502	1	reported	igd	0.00611952	20.3126
-0.7305	2.95121e-07	3301	2	0.1425	48021763	prot-a-1502	rs77163048	A	G	0.00922	|| id:prot-a-1502	1	reported	igd	0.00974942	32.48
-0.2874	4.0738e-26	3301	2	0.0272	102851243	prot-a-1502	rs6742931	T	C	0.26749	|| id:prot-a-1502	1	reported	igd	0.0323687	110.356
-0.8426	1e-200	3301	2	0.0203	102917234	prot-a-1502	rs1420091	C	T	0.51838	|| id:prot-a-1502	1	reported	igd	0.354508	1811.83
-0.1453	1.47911e-06	3301	3	0.0302	194066538	prot-a-1502	rs5001413	C	T	0.2683	|| id:prot-a-1502	1	reported	igd	0.00828924	27.5748
0.4904	1e-06	3301	3	0.1003	162670757	prot-a-1502	rs11706391	T	C	0.01566	|| id:prot-a-1502	1	reported	igd	0.00741426	24.6423
0.544	2.45471e-06	3301	4	0.1155	43352577	prot-a-1502	rs17596310	A	G	0.01209	|| id:prot-a-1502	1	reported	igd	0.00706922	23.4874
-0.3455	6.0256e-06	3301	4	0.0763	157071141	prot-a-1502	rs146135666	A	C	0.02657	|| id:prot-a-1502	1	reported	igd	0.00617479	20.4972
0.1222	5.24807e-06	3301	5	0.0268	124691420	prot-a-1502	rs1589120	C	T	0.29703	|| id:prot-a-1502	1	reported	igd	0.00623605	20.7018
0.2923	3.63078e-06	3301	5	0.0631	30522186	prot-a-1502	rs4333329	T	A	0.9594	|| id:prot-a-1502	1	reported	igd	0.006656	22.1053
-0.1243	6.91831e-06	3301	6	0.0276	112441134	prot-a-1502	rs764196	A	C	0.71821	|| id:prot-a-1502	1	reported	igd	0.00625388	20.7614
0.4994	5.37032e-07	3301	6	0.0996	119078636	prot-a-1502	rs572147989	G	C	0.01606	|| id:prot-a-1502	1	reported	igd	0.00788209	26.2096
0.4043	5.49541e-06	3301	6	0.0889	38190843	prot-a-1502	rs144523068	A	G	0.02088	|| id:prot-a-1502	1	reported	igd	0.0066835	22.1972
0.1386	5.37032e-06	3301	6	0.0305	44494470	prot-a-1502	rs9472294	T	C	0.20628	|| id:prot-a-1502	1	reported	igd	0.00629044	20.8835
-0.2387	4.2658e-06	3301	8	0.0519	88250646	prot-a-1502	rs4961014	G	A	0.93654	|| id:prot-a-1502	1	reported	igd	0.00677269	22.4955
-0.6732	6.30957e-06	3301	8	0.1492	10041479	prot-a-1502	rs188387402	C	G	0.0075	|| id:prot-a-1502	1	reported	igd	0.00674699	22.4095
-0.1534	7.24436e-06	3301	9	0.0342	7610586	prot-a-1502	rs72695162	G	C	0.16662	|| id:prot-a-1502	1	reported	igd	0.00653508	21.701
0.2648	5.24807e-06	3301	9	0.0581	75779637	prot-a-1502	rs80355487	T	A	0.05027	|| id:prot-a-1502	1	reported	igd	0.00669538	22.2369
0.1409	3.71535e-06	3301	10	0.0305	129964041	prot-a-1502	rs11016112	T	C	0.22774	|| id:prot-a-1502	1	reported	igd	0.00698321	23.1996
0.1397	3.23594e-06	3301	10	0.03	5056385	prot-a-1502	rs59743555	T	C	0.70445	|| id:prot-a-1502	1	reported	igd	0.00812651	27.029
-0.1503	1.65959e-09	3301	11	0.0249	126188405	prot-a-1502	rs672806	G	A	0.58872	|| id:prot-a-1502	1	reported	igd	0.0109394	36.4883
0.3369	3.46737e-07	3301	11	0.0661	126301756	prot-a-1502	rs35166255	A	G	0.03731	|| id:prot-a-1502	1	reported	igd	0.00815349	27.1195
-0.3254	6.30957e-06	3301	12	0.0721	10615191	prot-a-1502	rs78008055	A	T	0.03693	|| id:prot-a-1502	1	reported	igd	0.00753186	25.0362
0.1573	1.90546e-06	3301	12	0.033	115940650	prot-a-1502	rs11067627	C	T	0.18403	|| id:prot-a-1502	1	reported	igd	0.00743105	24.6986
-0.596	3.16228e-08	3301	13	0.1078	36700456	prot-a-1502	rs149567682	C	T	0.01434	|| id:prot-a-1502	1	reported	igd	0.0100415	33.4629
0.1242	3.98107e-06	3301	13	0.0269	33770383	prot-a-1502	rs9536673	A	G	0.31627	|| id:prot-a-1502	1	reported	igd	0.00667138	22.1567
0.2399	6.76083e-06	3301	16	0.0533	6468866	prot-a-1502	rs72760920	T	G	0.05834	|| id:prot-a-1502	1	reported	igd	0.00632341	20.9937
-0.1897	7.24436e-06	3301	16	0.0423	84065710	prot-a-1502	rs907043	G	A	0.89268	|| id:prot-a-1502	1	reported	igd	0.00689511	22.9049
UC
Alcohol dehydrogenase 1B
chr.exposure	beta.exposure	samplesize.exposure	pos.exposure	pval.exposure	se.exposure	id.exposure	SNP	effect_allele.exposure	other_allele.exposure	eaf.exposure	exposure	mr_keep.exposure	pval_origin.exposure	data_source.exposure	R2	F
1	0.1278	3301	227376039	4.2658e-06	0.0278	prot-a-46	rs55706120	G	A	0.27284	|| id:prot-a-46	1	reported	igd	0.00648082	21.5197
1	-0.1211	3301	91776320	1.23027e-06	0.025	prot-a-46	rs281985	T	C	0.4019	|| id:prot-a-46	1	reported	igd	0.00705034	23.4242
2	0.1265	3301	45447789	5.7544e-06	0.0279	prot-a-46	rs4952755	G	C	0.28795	|| id:prot-a-46	1	reported	igd	0.00656204	21.7912
2	-0.1371	3301	211314977	3.16228e-08	0.0248	prot-a-46	rs78844723	T	C	0.53709	|| id:prot-a-46	1	reported	igd	0.00934649	31.125
2	0.1914	3301	71978881	8.12831e-06	0.0429	prot-a-46	rs59211864	C	A	0.09345	|| id:prot-a-46	1	reported	igd	0.00620705	20.6049
2	-0.2964	3301	182322957	1.69824e-06	0.0619	prot-a-46	rs539227893	C	G	0.05279	|| id:prot-a-46	1	reported	igd	0.00878586	29.2415
3	-0.3469	3301	106299512	4.0738e-06	0.0753	prot-a-46	rs144170299	G	A	0.03789	|| id:prot-a-46	1	reported	igd	0.0087738	29.201
3	-0.4199	3301	49721798	3.16228e-59	0.0259	prot-a-46	rs13085791	A	C	0.29502	|| id:prot-a-46	1	reported	igd	0.0733415	261.103
3	-0.1143	3301	77395423	4.46684e-06	0.0249	prot-a-46	rs9874917	A	C	0.47553	|| id:prot-a-46	1	reported	igd	0.0065166	21.6393
4	0.1835	3301	2427656	3.23594e-06	0.0394	prot-a-46	rs11732175	C	G	0.11358	|| id:prot-a-46	1	reported	igd	0.00678022	22.5206
5	0.4891	3301	130204988	8.70964e-06	0.1099	prot-a-46	rs151162177	A	G	0.01306	|| id:prot-a-46	1	reported	igd	0.00616679	20.4705
5	0.1163	3301	106220098	3.80189e-06	0.0252	prot-a-46	rs295032	A	G	0.50295	|| id:prot-a-46	1	reported	igd	0.00676261	22.4617
5	0.2548	3301	156174011	6.16595e-08	0.0471	prot-a-46	rs381258	A	G	0.9235	|| id:prot-a-46	1	reported	igd	0.00917333	30.543
5	0.1206	3301	177430041	1.77828e-06	0.0253	prot-a-46	rs12518640	G	A	0.51538	|| id:prot-a-46	1	reported	igd	0.0072653	24.1436
6	-0.1119	3301	167730595	4.7863e-06	0.0245	prot-a-46	rs9347197	G	T	0.50002	|| id:prot-a-46	1	reported	igd	0.0062608	20.7845
6	-0.422	3301	11605964	7.76247e-06	0.0943	prot-a-46	rs2758305	C	T	0.98216	|| id:prot-a-46	1	reported	igd	0.00624068	20.7173
7	0.1269	3301	29832425	9.77237e-06	0.0287	prot-a-46	rs13230312	T	C	0.24477	|| id:prot-a-46	1	reported	igd	0.00595375	19.7591
7	0.273	3301	98480400	1.7378e-06	0.0571	prot-a-46	rs7797783	T	G	0.94832	|| id:prot-a-46	1	reported	igd	0.00730521	24.2772
9	-0.8591	3301	81623935	6.91831e-06	0.191	prot-a-46	rs75885778	A	T	0.00445	|| id:prot-a-46	1	reported	igd	0.00653944	21.7156
9	-0.1142	3301	733049	7.4131e-06	0.0255	prot-a-46	rs10815567	G	A	0.37356	|| id:prot-a-46	1	reported	igd	0.00610382	20.2602
10	-0.1366	3301	134000505	1.7378e-06	0.0286	prot-a-46	rs550713971	C	G	0.50423	|| id:prot-a-46	1	reported	igd	0.00932911	31.0666
13	-0.1274	3301	106491447	5.49541e-07	0.0254	prot-a-46	rs2476765	G	T	0.61019	|| id:prot-a-46	1	reported	igd	0.00772124	25.6706
13	0.1596	3301	23918059	6.0256e-07	0.032	prot-a-46	rs12584415	C	T	0.19879	|| id:prot-a-46	1	reported	igd	0.00811403	26.9872
17	0.4339	3301	72795017	4.89779e-06	0.095	prot-a-46	rs181682618	C	T	0.01828	|| id:prot-a-46	1	reported	igd	0.0067573	22.444
17	0.2101	3301	1371814	1.51356e-06	0.0437	prot-a-46	rs45575936	G	A	0.09358	|| id:prot-a-46	1	reported	igd	0.0074885	24.8909
18	0.3644	3301	10637528	6.60693e-06	0.0808	prot-a-46	rs144748204	C	T	0.02767	|| id:prot-a-46	1	reported	igd	0.00714512	23.7414
18	0.2552	3301	66835830	2.34423e-06	0.054	prot-a-46	rs9319773	T	G	0.05801	|| id:prot-a-46	1	reported	igd	0.00711771	23.6497
19	0.1157	3301	893793	5.12861e-06	0.0254	prot-a-46	rs28468554	A	C	0.54135	|| id:prot-a-46	1	reported	igd	0.00664747	22.0768
20	-0.5896	3301	5617682	8.31764e-06	0.1323	prot-a-46	rs117571669	A	G	0.01054	|| id:prot-a-46	1	reported	igd	0.00725076	24.095
22	0.2349	3301	19819703	3.63078e-06	0.0507	prot-a-46	rs78384760	C	T	0.06738	|| id:prot-a-46	1	reported	igd	0.00693477	23.0376
High affinity immunoglobulin gamma Fc receptor I
chr.exposure	se.exposure	pos.exposure	samplesize.exposure	beta.exposure	pval.exposure	id.exposure	SNP	effect_allele.exposure	other_allele.exposure	eaf.exposure	exposure	mr_keep.exposure	pval_origin.exposure	data_source.exposure	R2	F
2	0.0314	7296821	3301	0.1391	9.54993e-06	prot-a-1073	rs13385709	A	T	0.20329	|| id:prot-a-1073	1	reported	igd	0.00626759	20.8072
2	0.035	2169646	3301	0.1717	9.33254e-07	prot-a-1073	rs61443929	A	T	0.17311	|| id:prot-a-1073	1	reported	igd	0.00843996	28.0804
3	0.0344	12337875	3301	-0.1774	2.5704e-07	prot-a-1073	rs2972165	C	T	0.84653	|| id:prot-a-1073	1	reported	igd	0.00817717	27.1989
3	0.1093	134273074	3301	-0.4965	5.62341e-06	prot-a-1073	rs192289769	G	C	0.01364	|| id:prot-a-1073	1	reported	igd	0.00663313	22.0288
3	0.0493	144770124	3301	0.2245	5.12861e-06	prot-a-1073	rs4681647	C	T	0.93101	|| id:prot-a-1073	1	reported	igd	0.00647445	21.4984
4	0.0262	174050939	3301	-0.1252	1.69824e-06	prot-a-1073	rs12503907	G	C	0.51364	|| id:prot-a-1073	1	reported	igd	0.00783169	26.0407
4	0.0456	188266320	3301	-0.2141	2.69153e-06	prot-a-1073	rs28566603	A	G	0.0831	|| id:prot-a-1073	1	reported	igd	0.00698532	23.2067
5	0.0358	75952071	3301	0.1618	6.16595e-06	prot-a-1073	rs13189844	A	G	0.14196	|| id:prot-a-1073	1	reported	igd	0.00637765	21.1749
5	0.0379	124569876	3301	-0.176	3.46737e-06	prot-a-1073	rs13190088	T	C	0.12426	|| id:prot-a-1073	1	reported	igd	0.00674158	22.3914
6	0.0295	32611345	3301	-0.1371	3.46737e-06	prot-a-1073	rs9272978	A	C	0.30776	|| id:prot-a-1073	1	reported	igd	0.00800892	26.6347
7	0.0264	4924006	3301	-0.1204	5.24807e-06	prot-a-1073	rs6463153	T	A	0.42197	|| id:prot-a-1073	1	reported	igd	0.00707156	23.4952
10	0.0494	129642635	3301	-0.2206	7.94328e-06	prot-a-1073	rs75657672	A	G	0.06623	|| id:prot-a-1073	1	reported	igd	0.00601916	19.9774
10	0.0264	50486727	3301	0.1176	8.31764e-06	prot-a-1073	rs7082468	A	G	0.66459	|| id:prot-a-1073	1	reported	igd	0.00616559	20.4665
10	0.0296	13311326	3301	0.1368	3.80189e-06	prot-a-1073	rs71492297	T	G	0.23784	|| id:prot-a-1073	1	reported	igd	0.00678474	22.5358
11	0.1079	64675148	3301	0.5038	3.01995e-06	prot-a-1073	rs143623527	A	G	0.0142	|| id:prot-a-1073	1	reported	igd	0.00710597	23.6104
12	0.0662	55125959	3301	0.2995	6.16595e-06	prot-a-1073	rs11614731	A	T	0.04327	|| id:prot-a-1073	1	reported	igd	0.00742677	24.6842
15	0.0297	100121355	3301	-0.1351	5.62341e-06	prot-a-1073	rs2581467	A	T	0.78138	|| id:prot-a-1073	1	reported	igd	0.00623581	20.701
17	0.0523	53850819	3301	-0.2465	2.39883e-06	prot-a-1073	rs62078568	T	A	0.0656	|| id:prot-a-1073	1	reported	igd	0.00744904	24.7588
19	0.101	519018	3301	0.4796	2.04174e-06	prot-a-1073	rs145134429	T	C	0.01884	|| id:prot-a-1073	1	reported	igd	0.00850372	28.2944
21	0.0641	29243418	3301	-0.2859	8.31764e-06	prot-a-1073	rs2212833	A	G	0.05307	|| id:prot-a-1073	1	reported	igd	0.00821533	27.3269
22	0.0295	23042411	3301	0.1588	7.4131e-08	prot-a-1073	rs78647	T	C	0.40086	|| id:prot-a-1073	1	reported	igd	0.012113	40.4508

## Sheet: Suppl. Table 3
plasma proteins phenotypes and risks of IBD
Erythrocyte band 7 integral membrane protein
id.exposure	id.outcome	outcome	exposure	method	nsnp	b	se	pval	lo_ci	up_ci	or	or_lci95	or_uci95
prot-a-2882	ebi-a-GCST004131	Inflammatory bowel disease	|| id:prot-a-2882	MR Egger	20	-0.347509	0.0720565	0.00013646	-0.488739	-0.206278	0.706446	0.613399	0.813607
prot-a-2882	ebi-a-GCST004131	Inflammatory bowel disease	|| id:prot-a-2882	Weighted median	20	-0.14132	0.0448462	0.00162586	-0.229219	-0.053422	0.868211	0.795154	0.94798
prot-a-2882	ebi-a-GCST004131	Inflammatory bowel disease	|| id:prot-a-2882	Inverse variance weighted	20	-0.180183	0.0393298	4.62002e-06	-0.257269	-0.103097	0.835117	0.77316	0.90204
prot-a-2882	ebi-a-GCST004131	Inflammatory bowel disease	|| id:prot-a-2882	Simple mode	20	-0.0288384	0.0604098	0.638538	-0.147242	0.0895649	0.971573	0.863085	1.0937
prot-a-2882	ebi-a-GCST004131	Inflammatory bowel disease	|| id:prot-a-2882	Weighted mode	20	-0.338825	0.0348437	8.24303e-09	-0.407119	-0.270532	0.712607	0.665565	0.762974
Interleukin-1 receptor-like 1
id.exposure	id.outcome	outcome	exposure	method	nsnp	b	se	pval	lo_ci	up_ci	or	or_lci95	or_uci95
prot-a-1502	ebi-a-GCST004131	Inflammatory bowel disease	|| id:prot-a-1502	MR Egger	24	0.110917	0.0178146	2.88461e-06	0.076	0.145833	1.1173	1.07896	1.157
prot-a-1502	ebi-a-GCST004131	Inflammatory bowel disease	|| id:prot-a-1502	Weighted median	24	0.0900382	0.0143734	3.74641e-10	0.0618664	0.11821	1.09422	1.06382	1.12548
prot-a-1502	ebi-a-GCST004131	Inflammatory bowel disease	|| id:prot-a-1502	Inverse variance weighted	24	0.0646623	0.0142823	5.97003e-06	0.036669	0.0926555	1.0668	1.03735	1.09708
prot-a-1502	ebi-a-GCST004131	Inflammatory bowel disease	|| id:prot-a-1502	Simple mode	24	-0.0107457	0.0624438	0.864875	-0.133136	0.111644	0.989312	0.875346	1.11811
prot-a-1502	ebi-a-GCST004131	Inflammatory bowel disease	|| id:prot-a-1502	Weighted mode	24	0.0958489	0.0146815	1.1612e-06	0.0670732	0.124625	1.10059	1.06937	1.13272
Interleukin-18 receptor 1
id.exposure	id.outcome	outcome	exposure	method	nsnp	b	se	pval	lo_ci	up_ci	or	or_lci95	or_uci95
prot-a-1492	ebi-a-GCST004131	Inflammatory bowel disease	|| id:prot-a-1492	MR Egger	20	0.0819293	0.0251436	0.00436334	0.0326479	0.131211	1.08538	1.03319	1.14021
prot-a-1492	ebi-a-GCST004131	Inflammatory bowel disease	|| id:prot-a-1492	Weighted median	20	0.0954094	0.0156477	1.07834e-09	0.06474	0.126079	1.10011	1.06688	1.13437
prot-a-1492	ebi-a-GCST004131	Inflammatory bowel disease	|| id:prot-a-1492	Inverse variance weighted	20	0.0758339	0.0171035	9.25805e-06	0.042311	0.109357	1.07878	1.04322	1.11556
prot-a-1492	ebi-a-GCST004131	Inflammatory bowel disease	|| id:prot-a-1492	Simple mode	20	0.0384717	0.0613149	0.537837	-0.0817055	0.158649	1.03922	0.921543	1.17193
prot-a-1492	ebi-a-GCST004131	Inflammatory bowel disease	|| id:prot-a-1492	Weighted mode	20	0.0939461	0.0146734	3.86083e-06	0.0651863	0.122706	1.0985	1.06736	1.13055
Alcohol dehydrogenase 1B
id.exposure	id.outcome	outcome	exposure	method	nsnp	b	se	pval	lo_ci	up_ci	or	or_lci95	or_uci95
prot-a-46	ebi-a-GCST004131	Inflammatory bowel disease	|| id:prot-a-46	MR Egger	25	-0.317686	0.0722013	0.000207728	-0.459201	-0.176172	0.727831	0.631788	0.838474
prot-a-46	ebi-a-GCST004131	Inflammatory bowel disease	|| id:prot-a-46	Weighted median	25	-0.107601	0.0346003	0.00187192	-0.175418	-0.0397846	0.897986	0.839106	0.960996
prot-a-46	ebi-a-GCST004131	Inflammatory bowel disease	|| id:prot-a-46	Inverse variance weighted	25	-0.166778	0.0383691	1.38213e-05	-0.241982	-0.0915748	0.846387	0.785071	0.912493
prot-a-46	ebi-a-GCST004131	Inflammatory bowel disease	|| id:prot-a-46	Simple mode	25	-0.0906926	0.0522486	0.0954246	-0.1931	0.0117147	0.913298	0.8244	1.01178
prot-a-46	ebi-a-GCST004131	Inflammatory bowel disease	|| id:prot-a-46	Weighted mode	25	-0.079753	0.0679636	0.252123	-0.212962	0.0534557	0.923344	0.808187	1.05491

## Sheet: Suppl. Table 4
plasma proteins phenotypes and risks of CD
Erythrocyte band 7 integral membrane protein
id.exposure	id.outcome	outcome	exposure	method	nsnp	b	se	pval	lo_ci	up_ci	or	or_lci95	or_uci95
prot-a-2882	ebi-a-GCST004132	Crohn’s disease	|| id:prot-a-2882	MR Egger	20	-0.33525	0.0834638	0.000809143	-0.498839	-0.171661	0.715159	0.607235	0.842264
prot-a-2882	ebi-a-GCST004132	Crohn’s disease	|| id:prot-a-2882	Weighted median	20	-0.210557	0.054213	0.000102804	-0.316814	-0.104299	0.810133	0.728466	0.900956
prot-a-2882	ebi-a-GCST004132	Crohn’s disease	|| id:prot-a-2882	Inverse variance weighted	20	-0.19302	0.0424604	5.47041e-06	-0.276243	-0.109798	0.824465	0.758629	0.896015
prot-a-2882	ebi-a-GCST004132	Crohn’s disease	|| id:prot-a-2882	Simple mode	20	-0.0427133	0.0862562	0.626144	-0.211776	0.126349	0.958186	0.809146	1.13468
prot-a-2882	ebi-a-GCST004132	Crohn’s disease	|| id:prot-a-2882	Weighted mode	20	-0.352931	0.0424164	9.30367e-08	-0.436067	-0.269795	0.702625	0.646574	0.763536
Interleukin-1 receptor-like 1
id.exposure	id.outcome	outcome	exposure	method	nsnp	b	se	pval	lo_ci	up_ci	or	or_lci95	or_uci95
prot-a-1502	ebi-a-GCST004132	Crohn’s disease	|| id:prot-a-1502	MR Egger	24	0.143924	0.0272621	2.68616e-05	0.0904907	0.197358	1.1548	1.09471	1.21818
prot-a-1502	ebi-a-GCST004132	Crohn’s disease	|| id:prot-a-1502	Weighted median	24	0.12013	0.0185616	9.67256e-11	0.0837496	0.156511	1.12764	1.08736	1.16942
prot-a-1502	ebi-a-GCST004132	Crohn’s disease	|| id:prot-a-1502	Inverse variance weighted	24	0.0915441	0.0204564	7.63808e-06	0.0514496	0.131639	1.09587	1.0528	1.1407
prot-a-1502	ebi-a-GCST004132	Crohn’s disease	|| id:prot-a-1502	Simple mode	24	0.0865576	0.0766329	0.270326	-0.0636429	0.236758	1.09041	0.93834	1.26713
prot-a-1502	ebi-a-GCST004132	Crohn’s disease	|| id:prot-a-1502	Weighted mode	24	0.122418	0.018832	1.2398e-06	0.0855073	0.159329	1.13023	1.08927	1.17272

## Sheet: Suppl. Table 5
plasma proteins phenotypes and risks of UC
Alcohol dehydrogenase 1B
id.exposure	id.outcome	outcome	exposure	method	nsnp	b	se	pval	lo_ci	up_ci	or	or_lci95	or_uci95
prot-a-46	ebi-a-GCST004133	ulcerative colitis	|| id:prot-a-46	MR Egger	25	-0.29868	0.0751913	0.000602628	-0.446055	-0.151305	0.741796	0.640148	0.859585
prot-a-46	ebi-a-GCST004133	ulcerative colitis	|| id:prot-a-46	Weighted median	25	-0.10839	0.0431425	0.0119924	-0.192949	-0.0238305	0.897278	0.824524	0.976451
prot-a-46	ebi-a-GCST004133	ulcerative colitis	|| id:prot-a-46	Inverse variance weighted	25	-0.166809	0.0387369	1.66076e-05	-0.242734	-0.0908849	0.846361	0.784481	0.913123
prot-a-46	ebi-a-GCST004133	ulcerative colitis	|| id:prot-a-46	Simple mode	25	-0.0452433	0.0694753	0.521096	-0.181415	0.0909284	0.955765	0.834089	1.09519
prot-a-46	ebi-a-GCST004133	ulcerative colitis	|| id:prot-a-46	Weighted mode	25	-0.0497355	0.0714703	0.493182	-0.189817	0.0903463	0.951481	0.82711	1.09455
High affinity immunoglobulin gamma Fc receptor I
id.exposure	id.outcome	outcome	exposure	method	nsnp	b	se	pval	lo_ci	up_ci	or	or_lci95	or_uci95
prot-a-1073	ebi-a-GCST004133	ulcerative colitis	|| id:prot-a-1073	MR Egger	10	-0.128915	0.132128	0.357797	-0.387886	0.130055	0.879049	0.67849	1.13889
prot-a-1073	ebi-a-GCST004133	ulcerative colitis	|| id:prot-a-1073	Weighted median	10	-0.17332	0.0654076	0.00805306	-0.301518	-0.0451206	0.840869	0.739694	0.955882
prot-a-1073	ebi-a-GCST004133	ulcerative colitis	|| id:prot-a-1073	Inverse variance weighted	10	-0.199582	0.0465755	1.82637e-05	-0.29087	-0.108294	0.819073	0.747613	0.897364
prot-a-1073	ebi-a-GCST004133	ulcerative colitis	|| id:prot-a-1073	Simple mode	10	-0.173212	0.105075	0.13366	-0.379159	0.0327348	0.840959	0.684437	1.03328
prot-a-1073	ebi-a-GCST004133	ulcerative colitis	|| id:prot-a-1073	Weighted mode	10	-0.168412	0.099401	0.124457	-0.363238	0.0264135	0.845005	0.695421	1.02677

## Sheet: Suppl. Table 6
Cochran's Q test
Erythrocyte band 7 integral membrane protein on IBD
id.exposure	id.outcome	outcome	exposure	method	Q	Q_df	Q_pval
prot-a-2882	ebi-a-GCST004131	Inflammatory bowel disease	|| id:prot-a-2882	MR Egger	61.7751	18	1.05365e-06
prot-a-2882	ebi-a-GCST004131	Inflammatory bowel disease	|| id:prot-a-2882	Inverse variance weighted	85.7057	19	1.89481e-10
Interleukin-1 receptor-like 1 on IBD
id.exposure	id.outcome	outcome	exposure	method	Q	Q_df	Q_pval
prot-a-1502	ebi-a-GCST004131	Inflammatory bowel disease	|| id:prot-a-1502	MR Egger	20.4262	22	0.556396
prot-a-1502	ebi-a-GCST004131	Inflammatory bowel disease	|| id:prot-a-1502	Inverse variance weighted	32.723	23	0.0860166
Interleukin-18 receptor 1 on IBD
id.exposure	id.outcome	outcome	exposure	method	Q	Q_df	Q_pval
prot-a-1492	ebi-a-GCST004131	Inflammatory bowel disease	|| id:prot-a-1492	MR Egger	30.5248	18	0.0326466
prot-a-1492	ebi-a-GCST004131	Inflammatory bowel disease	|| id:prot-a-1492	Inverse variance weighted	30.7184	19	0.0433381
Alcohol dehydrogenase 1B on IBD
id.exposure	id.outcome	outcome	exposure	method	Q	Q_df	Q_pval
prot-a-46	ebi-a-GCST004131	Inflammatory bowel disease	|| id:prot-a-46	MR Egger	85.3506	23	4.22928e-09
prot-a-46	ebi-a-GCST004131	Inflammatory bowel disease	|| id:prot-a-46	Inverse variance weighted	106.57	24	2.22884e-12
Erythrocyte band 7 integral membrane protein on CD
id.exposure	id.outcome	outcome	exposure	method	Q	Q_df	Q_pval
prot-a-2882	ebi-a-GCST004132	Crohn’s disease	|| id:prot-a-2882	MR Egger	49.4867	18	9.02173e-05
prot-a-2882	ebi-a-GCST004132	Crohn’s disease	|| id:prot-a-2882	Inverse variance weighted	59.8023	19	4.15852e-06
Interleukin-1 receptor-like 1 on CD
id.exposure	id.outcome	outcome	exposure	method	Q	Q_df	Q_pval
prot-a-1502	ebi-a-GCST004132	Crohn’s disease	|| id:prot-a-1502	MR Egger	30.8863	22	0.0984663
prot-a-1502	ebi-a-GCST004132	Crohn’s disease	|| id:prot-a-1502	Inverse variance weighted	40.3243	23	0.0141314
Alcohol dehydrogenase 1B on UC
id.exposure	id.outcome	outcome	exposure	method	Q	Q_df	Q_pval
prot-a-46	ebi-a-GCST004133	ulcerative colitis	|| id:prot-a-46	MR Egger	56.8461	23	0.000107697
prot-a-46	ebi-a-GCST004133	ulcerative colitis	|| id:prot-a-46	Inverse variance weighted	66.7928	24	6.62e-06
High affinity immunoglobulin gamma Fc receptor I on UC
id.exposure	id.outcome	outcome	exposure	method	Q	Q_df	Q_pval
prot-a-1073	ebi-a-GCST004133	ulcerative colitis	|| id:prot-a-1073	MR Egger	5.73953	8	0.676382
prot-a-1073	ebi-a-GCST004133	ulcerative colitis	|| id:prot-a-1073	Inverse variance weighted	6.06617	9	0.733278
leave-one-out (LOO) sensitivity
Erythrocyte band 7 integral membrane protein on IBD
exposure	outcome	id.exposure	id.outcome	samplesize	SNP	b	se	p	lo_ci	up_ci	or	or_lci95	or_uci95
|| id:prot-a-2882	Inflammatory bowel disease	prot-a-2882	ebi-a-GCST004131	NA	rs11908339	-0.175408	0.0405445	1.51624e-05	-0.254876	-0.0959411	0.839114	0.775013	0.908517
|| id:prot-a-2882	Inflammatory bowel disease	prot-a-2882	ebi-a-GCST004131	NA	rs12545570	-0.18967	0.0396659	1.73828e-06	-0.267415	-0.111925	0.827232	0.765355	0.894111
|| id:prot-a-2882	Inflammatory bowel disease	prot-a-2882	ebi-a-GCST004131	NA	rs146041145	-0.186799	0.0400732	3.14011e-06	-0.265342	-0.108255	0.829611	0.766944	0.897399
|| id:prot-a-2882	Inflammatory bowel disease	prot-a-2882	ebi-a-GCST004131	NA	rs2591537	-0.184526	0.040717	5.84518e-06	-0.264331	-0.104721	0.831498	0.767719	0.900576
|| id:prot-a-2882	Inflammatory bowel disease	prot-a-2882	ebi-a-GCST004131	NA	rs2858519	-0.183366	0.0406578	6.48309e-06	-0.263056	-0.103677	0.832463	0.768699	0.901516
|| id:prot-a-2882	Inflammatory bowel disease	prot-a-2882	ebi-a-GCST004131	NA	rs4272080	-0.184868	0.0408013	5.87241e-06	-0.264838	-0.104897	0.831214	0.76733	0.900417
|| id:prot-a-2882	Inflammatory bowel disease	prot-a-2882	ebi-a-GCST004131	NA	rs4744996	-0.182451	0.040803	7.76711e-06	-0.262425	-0.102477	0.833226	0.769184	0.902599
|| id:prot-a-2882	Inflammatory bowel disease	prot-a-2882	ebi-a-GCST004131	NA	rs61976961	-0.18975	0.0383064	7.29012e-07	-0.26483	-0.114669	0.827166	0.767336	0.891661
|| id:prot-a-2882	Inflammatory bowel disease	prot-a-2882	ebi-a-GCST004131	NA	rs62431544	-0.185585	0.0403575	4.25478e-06	-0.264686	-0.106485	0.830618	0.767447	0.898989
|| id:prot-a-2882	Inflammatory bowel disease	prot-a-2882	ebi-a-GCST004131	NA	rs66715366	-0.181014	0.0409851	1.00276e-05	-0.261345	-0.100683	0.834424	0.770015	0.904219
|| id:prot-a-2882	Inflammatory bowel disease	prot-a-2882	ebi-a-GCST004131	NA	rs6770670	-0.04827	0.0282521	0.0875348	-0.103644	0.00710405	0.952876	0.901546	1.00713
|| id:prot-a-2882	Inflammatory bowel disease	prot-a-2882	ebi-a-GCST004131	NA	rs73214509	-0.185297	0.0404943	4.74235e-06	-0.264665	-0.105928	0.830858	0.767463	0.89949
|| id:prot-a-2882	Inflammatory bowel disease	prot-a-2882	ebi-a-GCST004131	NA	rs75097001	-0.184673	0.0405107	5.14902e-06	-0.264074	-0.105272	0.831376	0.767917	0.90008
|| id:prot-a-2882	Inflammatory bowel disease	prot-a-2882	ebi-a-GCST004131	NA	rs7567468	-0.189463	0.0396866	1.80612e-06	-0.267249	-0.111678	0.827403	0.765482	0.894333
|| id:prot-a-2882	Inflammatory bowel disease	prot-a-2882	ebi-a-GCST004131	NA	rs76009609	-0.188926	0.0390865	1.34127e-06	-0.265535	-0.112316	0.827848	0.766795	0.893761
|| id:prot-a-2882	Inflammatory bowel disease	prot-a-2882	ebi-a-GCST004131	NA	rs76768697	-0.180326	0.0407401	9.58882e-06	-0.260176	-0.100475	0.834998	0.770916	0.904408
|| id:prot-a-2882	Inflammatory bowel disease	prot-a-2882	ebi-a-GCST004131	NA	rs77504719	-0.179332	0.04094	1.18479e-05	-0.259575	-0.0990899	0.835828	0.771379	0.905661
|| id:prot-a-2882	Inflammatory bowel disease	prot-a-2882	ebi-a-GCST004131	NA	rs77960456	-0.179706	0.0407898	1.05459e-05	-0.259655	-0.0997584	0.835515	0.771318	0.905056
|| id:prot-a-2882	Inflammatory bowel disease	prot-a-2882	ebi-a-GCST004131	NA	rs78752997	-0.186108	0.0402027	3.66991e-06	-0.264906	-0.107311	0.830184	0.767278	0.898246
|| id:prot-a-2882	Inflammatory bowel disease	prot-a-2882	ebi-a-GCST004131	NA	rs9562779	-0.181436	0.0409278	9.28958e-06	-0.261655	-0.101218	0.834071	0.769777	0.903736
|| id:prot-a-2882	Inflammatory bowel disease	prot-a-2882	ebi-a-GCST004131	NA	All	-0.180183	0.0393298	4.62002e-06	-0.257269	-0.103097	0.835117	0.77316	0.90204
Interleukin-1 receptor-like 1 on IBD
exposure	outcome	id.exposure	id.outcome	samplesize	SNP	b	se	p	lo_ci	up_ci	or	or_lci95	or_uci95
|| id:prot-a-1502	Inflammatory bowel disease	prot-a-1502	ebi-a-GCST004131	NA	rs11016112	0.0652607	0.0146386	8.26745e-06	0.0365691	0.0939523	1.06744	1.03725	1.09851
|| id:prot-a-1502	Inflammatory bowel disease	prot-a-1502	ebi-a-GCST004131	NA	rs11067627	0.0690624	0.0121522	1.32257e-08	0.0452441	0.0928808	1.0715	1.04628	1.09733
|| id:prot-a-1502	Inflammatory bowel disease	prot-a-1502	ebi-a-GCST004131	NA	rs11706391	0.0650887	0.0146258	8.57582e-06	0.0364222	0.0937552	1.06725	1.03709	1.09829
|| id:prot-a-1502	Inflammatory bowel disease	prot-a-1502	ebi-a-GCST004131	NA	rs13394539	0.0632713	0.0145347	1.34215e-05	0.0347833	0.0917593	1.06532	1.0354	1.0961
|| id:prot-a-1502	Inflammatory bowel disease	prot-a-1502	ebi-a-GCST004131	NA	rs1420091	-0.00273714	0.0209337	0.895971	-0.0437671	0.0382929	0.997267	0.957177	1.03904
|| id:prot-a-1502	Inflammatory bowel disease	prot-a-1502	ebi-a-GCST004131	NA	rs144523068	0.0645382	0.0146812	1.10278e-05	0.035763	0.0933134	1.06667	1.03641	1.09781
|| id:prot-a-1502	Inflammatory bowel disease	prot-a-1502	ebi-a-GCST004131	NA	rs146135666	0.0657344	0.0145184	5.96448e-06	0.0372782	0.0941905	1.06794	1.03798	1.09877
|| id:prot-a-1502	Inflammatory bowel disease	prot-a-1502	ebi-a-GCST004131	NA	rs149567682	0.063714	0.0145878	1.25607e-05	0.0351219	0.0923061	1.06579	1.03575	1.0967
|| id:prot-a-1502	Inflammatory bowel disease	prot-a-1502	ebi-a-GCST004131	NA	rs1589120	0.0656399	0.0145602	6.53873e-06	0.0371019	0.0941779	1.06784	1.0378	1.09876
|| id:prot-a-1502	Inflammatory bowel disease	prot-a-1502	ebi-a-GCST004131	NA	rs17596310	0.0656518	0.0145885	6.78735e-06	0.0370584	0.0942452	1.06785	1.03775	1.09883
|| id:prot-a-1502	Inflammatory bowel disease	prot-a-1502	ebi-a-GCST004131	NA	rs188856	0.0656952	0.0145348	6.18785e-06	0.0372071	0.0941834	1.0679	1.03791	1.09876
|| id:prot-a-1502	Inflammatory bowel disease	prot-a-1502	ebi-a-GCST004131	NA	rs3000763	0.0648413	0.0146916	1.01719e-05	0.0360457	0.0936369	1.06699	1.0367	1.09816
|| id:prot-a-1502	Inflammatory bowel disease	prot-a-1502	ebi-a-GCST004131	NA	rs35166255	0.0646107	0.0146863	1.08562e-05	0.0358255	0.0933959	1.06674	1.03647	1.0979
|| id:prot-a-1502	Inflammatory bowel disease	prot-a-1502	ebi-a-GCST004131	NA	rs4961014	0.0648884	0.0146774	9.82558e-06	0.0361207	0.0936561	1.06704	1.03678	1.09818
|| id:prot-a-1502	Inflammatory bowel disease	prot-a-1502	ebi-a-GCST004131	NA	rs5001413	0.0660638	0.0145241	5.40137e-06	0.0375966	0.0945311	1.06829	1.03831	1.09914
|| id:prot-a-1502	Inflammatory bowel disease	prot-a-1502	ebi-a-GCST004131	NA	rs672806	0.0656738	0.0146734	7.61644e-06	0.0369138	0.0944337	1.06788	1.0376	1.09904
|| id:prot-a-1502	Inflammatory bowel disease	prot-a-1502	ebi-a-GCST004131	NA	rs6742931	0.0724605	0.0134297	6.83232e-08	0.0461382	0.0987828	1.07515	1.04722	1.10383
|| id:prot-a-1502	Inflammatory bowel disease	prot-a-1502	ebi-a-GCST004131	NA	rs72760920	0.0641375	0.0146045	1.12508e-05	0.0355127	0.0927624	1.06624	1.03615	1.0972
|| id:prot-a-1502	Inflammatory bowel disease	prot-a-1502	ebi-a-GCST004131	NA	rs764196	0.0664115	0.0142908	3.36548e-06	0.0384016	0.0944215	1.06867	1.03915	1.09902
|| id:prot-a-1502	Inflammatory bowel disease	prot-a-1502	ebi-a-GCST004131	NA	rs77163048	0.0668004	0.0142928	2.95812e-06	0.0387865	0.0948143	1.06908	1.03955	1.09945
|| id:prot-a-1502	Inflammatory bowel disease	prot-a-1502	ebi-a-GCST004131	NA	rs80332803	0.0645958	0.0146629	1.05596e-05	0.0358565	0.0933351	1.06673	1.03651	1.09783
|| id:prot-a-1502	Inflammatory bowel disease	prot-a-1502	ebi-a-GCST004131	NA	rs907043	0.0655312	0.0145821	6.99192e-06	0.0369502	0.0941122	1.06773	1.03764	1.09868
|| id:prot-a-1502	Inflammatory bowel disease	prot-a-1502	ebi-a-GCST004131	NA	rs9472294	0.0641292	0.0146461	1.19457e-05	0.0354228	0.0928357	1.06623	1.03606	1.09728
|| id:prot-a-1502	Inflammatory bowel disease	prot-a-1502	ebi-a-GCST004131	NA	rs9536673	0.0661445	0.0143819	4.24206e-06	0.037956	0.094333	1.06838	1.03869	1.09893
|| id:prot-a-1502	Inflammatory bowel disease	prot-a-1502	ebi-a-GCST004131	NA	All	0.0646623	0.0142823	5.97003e-06	0.036669	0.0926555	1.0668	1.03735	1.09708
Interleukin-18 receptor 1 on IBD
exposure	outcome	id.exposure	id.outcome	samplesize	SNP	b	se	p	lo_ci	up_ci	or	or_lci95	or_uci95
|| id:prot-a-1492	Inflammatory bowel disease	prot-a-1492	ebi-a-GCST004131	NA	rs10234512	0.0780916	0.0168736	3.6915e-06	0.0450194	0.111164	1.08122	1.04605	1.11758
|| id:prot-a-1492	Inflammatory bowel disease	prot-a-1492	ebi-a-GCST004131	NA	rs10935033	0.0733066	0.0170273	1.66808e-05	0.0399331	0.10668	1.07606	1.04074	1.11258
|| id:prot-a-1492	Inflammatory bowel disease	prot-a-1492	ebi-a-GCST004131	NA	rs11165484	0.0770815	0.0175939	1.18049e-05	0.0425975	0.111565	1.08013	1.04352	1.11803
|| id:prot-a-1492	Inflammatory bowel disease	prot-a-1492	ebi-a-GCST004131	NA	rs111686801	0.0768787	0.0176105	1.26833e-05	0.0423621	0.111395	1.07991	1.04327	1.11784
|| id:prot-a-1492	Inflammatory bowel disease	prot-a-1492	ebi-a-GCST004131	NA	rs1420106	0.0157564	0.0287256	0.583339	-0.0405457	0.0720585	1.01588	0.960265	1.07472
|| id:prot-a-1492	Inflammatory bowel disease	prot-a-1492	ebi-a-GCST004131	NA	rs142214768	0.0754201	0.0176314	1.88918e-05	0.0408626	0.109978	1.07834	1.04171	1.11625
|| id:prot-a-1492	Inflammatory bowel disease	prot-a-1492	ebi-a-GCST004131	NA	rs1801689	0.0778978	0.0173324	6.97877e-06	0.0439262	0.111869	1.08101	1.04491	1.11837
|| id:prot-a-1492	Inflammatory bowel disease	prot-a-1492	ebi-a-GCST004131	NA	rs2429175	0.0756779	0.0177058	1.9183e-05	0.0409746	0.110381	1.07862	1.04183	1.1167
|| id:prot-a-1492	Inflammatory bowel disease	prot-a-1492	ebi-a-GCST004131	NA	rs34988270	0.0784488	0.0168477	3.21857e-06	0.0454273	0.11147	1.08161	1.04647	1.11792
|| id:prot-a-1492	Inflammatory bowel disease	prot-a-1492	ebi-a-GCST004131	NA	rs4799358	0.0765435	0.0176427	1.43435e-05	0.0419638	0.111123	1.07955	1.04286	1.11753
|| id:prot-a-1492	Inflammatory bowel disease	prot-a-1492	ebi-a-GCST004131	NA	rs58445015	0.0763888	0.0176795	1.55505e-05	0.0417369	0.111041	1.07938	1.04262	1.11744
|| id:prot-a-1492	Inflammatory bowel disease	prot-a-1492	ebi-a-GCST004131	NA	rs58514453	0.0783354	0.0169863	3.99415e-06	0.0450423	0.111629	1.08149	1.04607	1.1181
|| id:prot-a-1492	Inflammatory bowel disease	prot-a-1492	ebi-a-GCST004131	NA	rs61929078	0.0760485	0.0176533	1.64823e-05	0.041448	0.110649	1.07901	1.04232	1.117
|| id:prot-a-1492	Inflammatory bowel disease	prot-a-1492	ebi-a-GCST004131	NA	rs66538825	0.0775701	0.0172843	7.19291e-06	0.0436929	0.111447	1.08066	1.04466	1.11789
|| id:prot-a-1492	Inflammatory bowel disease	prot-a-1492	ebi-a-GCST004131	NA	rs6814269	0.0759621	0.0177176	1.80785e-05	0.0412357	0.110689	1.07892	1.0421	1.11705
|| id:prot-a-1492	Inflammatory bowel disease	prot-a-1492	ebi-a-GCST004131	NA	rs73003130	0.0798836	0.0161444	7.49588e-07	0.0482405	0.111527	1.08316	1.04942	1.11798
|| id:prot-a-1492	Inflammatory bowel disease	prot-a-1492	ebi-a-GCST004131	NA	rs76509354	0.0782956	0.0166979	2.74628e-06	0.0455676	0.111024	1.08144	1.04662	1.11742
|| id:prot-a-1492	Inflammatory bowel disease	prot-a-1492	ebi-a-GCST004131	NA	rs77435902	0.0778905	0.0175609	9.18828e-06	0.0434711	0.11231	1.081	1.04443	1.11886
|| id:prot-a-1492	Inflammatory bowel disease	prot-a-1492	ebi-a-GCST004131	NA	rs79171645	0.0762216	0.0176738	1.61275e-05	0.041581	0.110862	1.0792	1.04246	1.11724
|| id:prot-a-1492	Inflammatory bowel disease	prot-a-1492	ebi-a-GCST004131	NA	rs87095	0.0719738	0.0161036	7.84275e-06	0.0404108	0.103537	1.07463	1.04124	1.10909
|| id:prot-a-1492	Inflammatory bowel disease	prot-a-1492	ebi-a-GCST004131	NA	All	0.0758339	0.0171035	9.25805e-06	0.042311	0.109357	1.07878	1.04322	1.11556
Alcohol dehydrogenase 1B on IBD
exposure	outcome	id.exposure	id.outcome	samplesize	SNP	b	se	p	lo_ci	up_ci	or	or_lci95	or_uci95
|| id:prot-a-46	Inflammatory bowel disease	prot-a-46	ebi-a-GCST004131	NA	rs10815567	-0.167027	0.0397207	2.61054e-05	-0.244879	-0.089174	0.846177	0.782799	0.914686
|| id:prot-a-46	Inflammatory bowel disease	prot-a-46	ebi-a-GCST004131	NA	rs117571669	-0.172588	0.0384972	7.3552e-06	-0.248043	-0.0971339	0.841484	0.780326	0.907434
|| id:prot-a-46	Inflammatory bowel disease	prot-a-46	ebi-a-GCST004131	NA	rs12518640	-0.170234	0.0395239	1.65401e-05	-0.2477	-0.0927668	0.843468	0.780594	0.911406
|| id:prot-a-46	Inflammatory bowel disease	prot-a-46	ebi-a-GCST004131	NA	rs12584415	-0.173978	0.0390303	8.29162e-06	-0.250477	-0.0974786	0.840315	0.778429	0.907122
|| id:prot-a-46	Inflammatory bowel disease	prot-a-46	ebi-a-GCST004131	NA	rs13085791	-0.0530107	0.0260342	0.0417306	-0.104038	-0.00198371	0.94837	0.901191	0.998018
|| id:prot-a-46	Inflammatory bowel disease	prot-a-46	ebi-a-GCST004131	NA	rs13230312	-0.168352	0.0396482	2.17486e-05	-0.246062	-0.0906413	0.845056	0.781873	0.913345
|| id:prot-a-46	Inflammatory bowel disease	prot-a-46	ebi-a-GCST004131	NA	rs144170299	-0.171908	0.0388254	9.523e-06	-0.248006	-0.0958105	0.842056	0.780355	0.908636
|| id:prot-a-46	Inflammatory bowel disease	prot-a-46	ebi-a-GCST004131	NA	rs144748204	-0.171216	0.038964	1.11179e-05	-0.247585	-0.0948464	0.84264	0.780684	0.909513
|| id:prot-a-46	Inflammatory bowel disease	prot-a-46	ebi-a-GCST004131	NA	rs151162177	-0.162895	0.0393839	3.53285e-05	-0.240088	-0.0857026	0.84968	0.786559	0.917867
|| id:prot-a-46	Inflammatory bowel disease	prot-a-46	ebi-a-GCST004131	NA	rs181682618	-0.168682	0.0395685	2.01658e-05	-0.246237	-0.0911281	0.844777	0.781737	0.912901
|| id:prot-a-46	Inflammatory bowel disease	prot-a-46	ebi-a-GCST004131	NA	rs2476765	-0.16999	0.0395948	1.76089e-05	-0.247595	-0.0923839	0.843674	0.780676	0.911755
|| id:prot-a-46	Inflammatory bowel disease	prot-a-46	ebi-a-GCST004131	NA	rs2758305	-0.176225	0.0377091	2.96434e-06	-0.250135	-0.102315	0.838429	0.778696	0.902745
|| id:prot-a-46	Inflammatory bowel disease	prot-a-46	ebi-a-GCST004131	NA	rs281985	-0.16803	0.0397807	2.40114e-05	-0.246	-0.0900595	0.845329	0.781922	0.913877
|| id:prot-a-46	Inflammatory bowel disease	prot-a-46	ebi-a-GCST004131	NA	rs28468554	-0.170983	0.0392154	1.30007e-05	-0.247845	-0.0941205	0.842836	0.780481	0.910173
|| id:prot-a-46	Inflammatory bowel disease	prot-a-46	ebi-a-GCST004131	NA	rs295032	-0.166028	0.0397681	2.98111e-05	-0.243974	-0.0880826	0.847022	0.783508	0.915685
|| id:prot-a-46	Inflammatory bowel disease	prot-a-46	ebi-a-GCST004131	NA	rs381258	-0.166608	0.0400315	3.15584e-05	-0.24507	-0.0881461	0.846531	0.78265	0.915627
|| id:prot-a-46	Inflammatory bowel disease	prot-a-46	ebi-a-GCST004131	NA	rs45575936	-0.177399	0.0366558	1.30109e-06	-0.249244	-0.105554	0.837446	0.779389	0.899826
|| id:prot-a-46	Inflammatory bowel disease	prot-a-46	ebi-a-GCST004131	NA	rs55706120	-0.168449	0.039692	2.19665e-05	-0.246245	-0.0906526	0.844975	0.781731	0.913335
|| id:prot-a-46	Inflammatory bowel disease	prot-a-46	ebi-a-GCST004131	NA	rs59211864	-0.167772	0.0396789	2.35519e-05	-0.245543	-0.0900015	0.845547	0.78228	0.91393
|| id:prot-a-46	Inflammatory bowel disease	prot-a-46	ebi-a-GCST004131	NA	rs7797783	-0.169551	0.039688	1.93652e-05	-0.247339	-0.0917622	0.844044	0.780876	0.912322
|| id:prot-a-46	Inflammatory bowel disease	prot-a-46	ebi-a-GCST004131	NA	rs78384760	-0.167831	0.0397407	2.40906e-05	-0.245723	-0.0899394	0.845496	0.782139	0.913987
|| id:prot-a-46	Inflammatory bowel disease	prot-a-46	ebi-a-GCST004131	NA	rs78844723	-0.172343	0.0395759	1.33226e-05	-0.249912	-0.094774	0.841691	0.77887	0.909578
|| id:prot-a-46	Inflammatory bowel disease	prot-a-46	ebi-a-GCST004131	NA	rs9319773	-0.171793	0.0394552	1.33592e-05	-0.249126	-0.0944612	0.842153	0.779482	0.909863
|| id:prot-a-46	Inflammatory bowel disease	prot-a-46	ebi-a-GCST004131	NA	rs9347197	-0.170464	0.0394582	1.5595e-05	-0.247802	-0.0931258	0.843274	0.780515	0.911079
|| id:prot-a-46	Inflammatory bowel disease	prot-a-46	ebi-a-GCST004131	NA	rs9874917	-0.169381	0.0396266	1.91635e-05	-0.247049	-0.0917127	0.844187	0.781102	0.912367
|| id:prot-a-46	Inflammatory bowel disease	prot-a-46	ebi-a-GCST004131	NA	All	-0.166778	0.0383691	1.38213e-05	-0.241982	-0.0915748	0.846387	0.785071	0.912493
Erythrocyte band 7 integral membrane protein on CD
exposure	outcome	id.exposure	id.outcome	samplesize	SNP	b	se	p	lo_ci	up_ci	or	or_lci95	or_uci95
|| id:prot-a-2882	Crohn’s disease	prot-a-2882	ebi-a-GCST004132	NA	rs11908339	-0.188211	0.0438325	1.75588e-05	-0.274122	-0.102299	0.82844	0.760239	0.902759
|| id:prot-a-2882	Crohn’s disease	prot-a-2882	ebi-a-GCST004132	NA	rs12545570	-0.206914	0.0414618	6.02332e-07	-0.288179	-0.125649	0.81309	0.749628	0.881925
|| id:prot-a-2882	Crohn’s disease	prot-a-2882	ebi-a-GCST004132	NA	rs146041145	-0.198807	0.0436779	5.32268e-06	-0.284415	-0.113198	0.819708	0.752454	0.892974
|| id:prot-a-2882	Crohn’s disease	prot-a-2882	ebi-a-GCST004132	NA	rs2591537	-0.199422	0.0435791	4.73742e-06	-0.284837	-0.114007	0.819204	0.752137	0.892252
|| id:prot-a-2882	Crohn’s disease	prot-a-2882	ebi-a-GCST004132	NA	rs2858519	-0.196589	0.0438912	7.49907e-06	-0.282616	-0.110562	0.821528	0.753809	0.895331
|| id:prot-a-2882	Crohn’s disease	prot-a-2882	ebi-a-GCST004132	NA	rs4272080	-0.192177	0.0444648	1.54624e-05	-0.279328	-0.105026	0.825161	0.756292	0.900301
|| id:prot-a-2882	Crohn’s disease	prot-a-2882	ebi-a-GCST004132	NA	rs4744996	-0.196435	0.0439191	7.72558e-06	-0.282516	-0.110353	0.821655	0.753884	0.895518
|| id:prot-a-2882	Crohn’s disease	prot-a-2882	ebi-a-GCST004132	NA	rs61976961	-0.202202	0.042042	1.51295e-06	-0.284604	-0.119799	0.81693	0.752312	0.887098
|| id:prot-a-2882	Crohn’s disease	prot-a-2882	ebi-a-GCST004132	NA	rs62431544	-0.199954	0.0432858	3.84866e-06	-0.284794	-0.115114	0.818768	0.752169	0.891265
|| id:prot-a-2882	Crohn’s disease	prot-a-2882	ebi-a-GCST004132	NA	rs66715366	-0.191928	0.0442365	1.43343e-05	-0.278631	-0.105224	0.825366	0.756819	0.900123
|| id:prot-a-2882	Crohn’s disease	prot-a-2882	ebi-a-GCST004132	NA	rs6770670	-0.0601246	0.0348557	0.0845348	-0.128442	0.0081925	0.941647	0.879465	1.00823
|| id:prot-a-2882	Crohn’s disease	prot-a-2882	ebi-a-GCST004132	NA	rs73214509	-0.198804	0.0436272	5.1916e-06	-0.284314	-0.113295	0.81971	0.75253	0.892887
|| id:prot-a-2882	Crohn’s disease	prot-a-2882	ebi-a-GCST004132	NA	rs75097001	-0.19674	0.0439322	7.5252e-06	-0.282847	-0.110633	0.821404	0.753635	0.895267
|| id:prot-a-2882	Crohn’s disease	prot-a-2882	ebi-a-GCST004132	NA	rs7567468	-0.198413	0.0440082	6.52715e-06	-0.284669	-0.112157	0.820031	0.752263	0.893904
|| id:prot-a-2882	Crohn’s disease	prot-a-2882	ebi-a-GCST004132	NA	rs76009609	-0.202876	0.0420298	1.38643e-06	-0.285254	-0.120497	0.81638	0.751823	0.88648
|| id:prot-a-2882	Crohn’s disease	prot-a-2882	ebi-a-GCST004132	NA	rs76768697	-0.193172	0.0439827	1.12317e-05	-0.279378	-0.106966	0.82434	0.756254	0.898557
|| id:prot-a-2882	Crohn’s disease	prot-a-2882	ebi-a-GCST004132	NA	rs77504719	-0.18815	0.0437255	1.68515e-05	-0.273852	-0.102448	0.82849	0.760445	0.902625
|| id:prot-a-2882	Crohn’s disease	prot-a-2882	ebi-a-GCST004132	NA	rs77960456	-0.195242	0.0439032	8.70371e-06	-0.281292	-0.109192	0.822636	0.754808	0.896559
|| id:prot-a-2882	Crohn’s disease	prot-a-2882	ebi-a-GCST004132	NA	rs78752997	-0.201493	0.0427086	2.38336e-06	-0.285202	-0.117784	0.817509	0.751863	0.888888
|| id:prot-a-2882	Crohn’s disease	prot-a-2882	ebi-a-GCST004132	NA	rs9562779	-0.196099	0.0439972	8.30856e-06	-0.282334	-0.109864	0.821931	0.754022	0.895956
|| id:prot-a-2882	Crohn’s disease	prot-a-2882	ebi-a-GCST004132	NA	All	-0.19302	0.0424604	5.47041e-06	-0.276243	-0.109798	0.824465	0.758629	0.896015
Interleukin-1 receptor-like 1 on CD
exposure	outcome	id.exposure	id.outcome	samplesize	SNP	b	se	p	lo_ci	up_ci	or	or_lci95	or_uci95
|| id:prot-a-1502	Crohn’s disease	prot-a-1502	ebi-a-GCST004132	NA	rs11016112	0.0907435	0.020979	1.52218e-05	0.0496248	0.131862	1.09499	1.05088	1.14095
|| id:prot-a-1502	Crohn’s disease	prot-a-1502	ebi-a-GCST004132	NA	rs11067627	0.0964941	0.0188901	3.25276e-07	0.0594695	0.133519	1.1013	1.06127	1.14284
|| id:prot-a-1502	Crohn’s disease	prot-a-1502	ebi-a-GCST004132	NA	rs11706391	0.0912203	0.0209958	1.39472e-05	0.0500685	0.132372	1.09551	1.05134	1.14153
|| id:prot-a-1502	Crohn’s disease	prot-a-1502	ebi-a-GCST004132	NA	rs13394539	0.0880565	0.0202484	1.36883e-05	0.0483695	0.127743	1.09205	1.04956	1.13626
|| id:prot-a-1502	Crohn’s disease	prot-a-1502	ebi-a-GCST004132	NA	rs1420091	0.0243109	0.0319434	0.446621	-0.0382983	0.08692	1.02461	0.962426	1.09081
|| id:prot-a-1502	Crohn’s disease	prot-a-1502	ebi-a-GCST004132	NA	rs144523068	0.0909892	0.0210077	1.48281e-05	0.0498141	0.132164	1.09526	1.05108	1.1413
|| id:prot-a-1502	Crohn’s disease	prot-a-1502	ebi-a-GCST004132	NA	rs146135666	0.091381	0.0210272	1.38739e-05	0.0501677	0.132594	1.09569	1.05145	1.14179
|| id:prot-a-1502	Crohn’s disease	prot-a-1502	ebi-a-GCST004132	NA	rs149567682	0.0901119	0.0208683	1.57365e-05	0.04921	0.131014	1.0943	1.05044	1.13998
|| id:prot-a-1502	Crohn’s disease	prot-a-1502	ebi-a-GCST004132	NA	rs1589120	0.0934289	0.0207013	6.38599e-06	0.0528544	0.134004	1.09793	1.05428	1.1434
|| id:prot-a-1502	Crohn’s disease	prot-a-1502	ebi-a-GCST004132	NA	rs17596310	0.0923996	0.0210032	1.08597e-05	0.0512333	0.133566	1.0968	1.05257	1.1429
|| id:prot-a-1502	Crohn’s disease	prot-a-1502	ebi-a-GCST004132	NA	rs188856	0.0928309	0.0208663	8.63364e-06	0.0519329	0.133729	1.09728	1.05331	1.14308
|| id:prot-a-1502	Crohn’s disease	prot-a-1502	ebi-a-GCST004132	NA	rs3000763	0.0922872	0.0210004	1.11006e-05	0.0511264	0.133448	1.09668	1.05246	1.14276
|| id:prot-a-1502	Crohn’s disease	prot-a-1502	ebi-a-GCST004132	NA	rs35166255	0.088377	0.020093	1.09056e-05	0.0489947	0.127759	1.0924	1.05021	1.13628
|| id:prot-a-1502	Crohn’s disease	prot-a-1502	ebi-a-GCST004132	NA	rs4961014	0.0906994	0.020968	1.5211e-05	0.0496021	0.131797	1.09494	1.05085	1.14088
|| id:prot-a-1502	Crohn’s disease	prot-a-1502	ebi-a-GCST004132	NA	rs5001413	0.0932622	0.0208751	7.90916e-06	0.052347	0.134177	1.09775	1.05374	1.1436
|| id:prot-a-1502	Crohn’s disease	prot-a-1502	ebi-a-GCST004132	NA	rs672806	0.0914977	0.0211289	1.48801e-05	0.0500851	0.13291	1.09581	1.05136	1.14215
|| id:prot-a-1502	Crohn’s disease	prot-a-1502	ebi-a-GCST004132	NA	rs6742931	0.104824	0.0181792	8.10974e-09	0.069193	0.140455	1.11052	1.07164	1.1508
|| id:prot-a-1502	Crohn’s disease	prot-a-1502	ebi-a-GCST004132	NA	rs72760920	0.0921412	0.0209491	1.09085e-05	0.0510809	0.133201	1.09652	1.05241	1.14248
|| id:prot-a-1502	Crohn’s disease	prot-a-1502	ebi-a-GCST004132	NA	rs764196	0.0950704	0.0198817	1.7372e-06	0.0561024	0.134038	1.09974	1.05771	1.14344
|| id:prot-a-1502	Crohn’s disease	prot-a-1502	ebi-a-GCST004132	NA	rs77163048	0.0946565	0.020478	3.79429e-06	0.0545196	0.134794	1.09928	1.05603	1.1443
|| id:prot-a-1502	Crohn’s disease	prot-a-1502	ebi-a-GCST004132	NA	rs80332803	0.0915267	0.0210045	1.31566e-05	0.0503579	0.132695	1.09585	1.05165	1.1419
|| id:prot-a-1502	Crohn’s disease	prot-a-1502	ebi-a-GCST004132	NA	rs907043	0.092941	0.0208495	8.28416e-06	0.052076	0.133806	1.0974	1.05346	1.14317
|| id:prot-a-1502	Crohn’s disease	prot-a-1502	ebi-a-GCST004132	NA	rs9472294	0.0916477	0.0210313	1.31447e-05	0.0504264	0.132869	1.09598	1.05172	1.1421
|| id:prot-a-1502	Crohn’s disease	prot-a-1502	ebi-a-GCST004132	NA	rs9536673	0.0920133	0.0210151	1.1953e-05	0.0508238	0.133203	1.09638	1.05214	1.14248
|| id:prot-a-1502	Crohn’s disease	prot-a-1502	ebi-a-GCST004132	NA	All	0.0915441	0.0204564	7.63808e-06	0.0514496	0.131639	1.09587	1.0528	1.1407
Alcohol dehydrogenase 1B on UC
exposure	outcome	id.exposure	id.outcome	samplesize	SNP	b	se	p	lo_ci	up_ci	or	or_lci95	or_uci95
|| id:prot-a-46	ulcerative colitis	prot-a-46	ebi-a-GCST004133	NA	rs10815567	-0.165736	0.0400878	3.55982e-05	-0.244308	-0.0871643	0.84727	0.783246	0.916527
|| id:prot-a-46	ulcerative colitis	prot-a-46	ebi-a-GCST004133	NA	rs117571669	-0.171636	0.0392167	1.20536e-05	-0.248501	-0.0947716	0.842286	0.779969	0.909581
|| id:prot-a-46	ulcerative colitis	prot-a-46	ebi-a-GCST004133	NA	rs12518640	-0.169428	0.040006	2.28484e-05	-0.24784	-0.0910164	0.844147	0.780485	0.913003
|| id:prot-a-46	ulcerative colitis	prot-a-46	ebi-a-GCST004133	NA	rs12584415	-0.171506	0.0398977	1.71841e-05	-0.249706	-0.0933068	0.842395	0.77903	0.910914
|| id:prot-a-46	ulcerative colitis	prot-a-46	ebi-a-GCST004133	NA	rs13085791	-0.0606613	0.0301102	0.0439424	-0.119677	-0.00164522	0.941142	0.887207	0.998356
|| id:prot-a-46	ulcerative colitis	prot-a-46	ebi-a-GCST004133	NA	rs13230312	-0.171884	0.039539	1.37885e-05	-0.249381	-0.0943877	0.842077	0.779283	0.90993
|| id:prot-a-46	ulcerative colitis	prot-a-46	ebi-a-GCST004133	NA	rs144170299	-0.171433	0.0393218	1.30215e-05	-0.248504	-0.0943622	0.842457	0.779967	0.909953
|| id:prot-a-46	ulcerative colitis	prot-a-46	ebi-a-GCST004133	NA	rs144748204	-0.167987	0.0398913	2.54109e-05	-0.246174	-0.0898	0.845365	0.781786	0.914114
|| id:prot-a-46	ulcerative colitis	prot-a-46	ebi-a-GCST004133	NA	rs151162177	-0.161577	0.0395788	4.45717e-05	-0.239151	-0.0840023	0.850801	0.787296	0.919429
|| id:prot-a-46	ulcerative colitis	prot-a-46	ebi-a-GCST004133	NA	rs181682618	-0.172013	0.0394239	1.28197e-05	-0.249284	-0.094742	0.841968	0.779359	0.909608
|| id:prot-a-46	ulcerative colitis	prot-a-46	ebi-a-GCST004133	NA	rs2476765	-0.17181	0.039721	1.52242e-05	-0.249663	-0.0939569	0.842139	0.779063	0.910322
|| id:prot-a-46	ulcerative colitis	prot-a-46	ebi-a-GCST004133	NA	rs2758305	-0.175982	0.0382266	4.15179e-06	-0.250906	-0.101057	0.838633	0.778096	0.903881
|| id:prot-a-46	ulcerative colitis	prot-a-46	ebi-a-GCST004133	NA	rs281985	-0.167719	0.0401731	2.98112e-05	-0.246458	-0.0889795	0.845592	0.781564	0.914864
|| id:prot-a-46	ulcerative colitis	prot-a-46	ebi-a-GCST004133	NA	rs28468554	-0.169724	0.0398332	2.03637e-05	-0.247797	-0.0916507	0.843898	0.780519	0.912424
|| id:prot-a-46	ulcerative colitis	prot-a-46	ebi-a-GCST004133	NA	rs295032	-0.163031	0.0398957	4.38036e-05	-0.241227	-0.0848359	0.849564	0.785663	0.918663
|| id:prot-a-46	ulcerative colitis	prot-a-46	ebi-a-GCST004133	NA	rs381258	-0.170679	0.0402262	2.20575e-05	-0.249522	-0.0918355	0.843092	0.779173	0.912255
|| id:prot-a-46	ulcerative colitis	prot-a-46	ebi-a-GCST004133	NA	rs45575936	-0.179436	0.0357376	5.14218e-07	-0.249481	-0.10939	0.835742	0.779205	0.896381
|| id:prot-a-46	ulcerative colitis	prot-a-46	ebi-a-GCST004133	NA	rs55706120	-0.167194	0.0401288	3.09417e-05	-0.245846	-0.0885411	0.846036	0.782043	0.915265
|| id:prot-a-46	ulcerative colitis	prot-a-46	ebi-a-GCST004133	NA	rs59211864	-0.171451	0.0396185	1.50774e-05	-0.249104	-0.0937991	0.842441	0.779499	0.910466
|| id:prot-a-46	ulcerative colitis	prot-a-46	ebi-a-GCST004133	NA	rs7797783	-0.168794	0.0401374	2.60616e-05	-0.247463	-0.0901246	0.844683	0.780779	0.913817
|| id:prot-a-46	ulcerative colitis	prot-a-46	ebi-a-GCST004133	NA	rs78384760	-0.166216	0.0401436	3.46498e-05	-0.244898	-0.0875345	0.846863	0.782785	0.916187
|| id:prot-a-46	ulcerative colitis	prot-a-46	ebi-a-GCST004133	NA	rs78844723	-0.173136	0.0398468	1.39253e-05	-0.251236	-0.0950361	0.841023	0.777839	0.90934
|| id:prot-a-46	ulcerative colitis	prot-a-46	ebi-a-GCST004133	NA	rs9319773	-0.169992	0.040085	2.22741e-05	-0.248559	-0.0914253	0.843672	0.779924	0.912629
|| id:prot-a-46	ulcerative colitis	prot-a-46	ebi-a-GCST004133	NA	rs9347197	-0.171024	0.0397587	1.6962e-05	-0.248951	-0.0930964	0.842802	0.779618	0.911106
|| id:prot-a-46	ulcerative colitis	prot-a-46	ebi-a-GCST004133	NA	rs9874917	-0.166369	0.0401367	3.39733e-05	-0.245037	-0.0877009	0.846734	0.782676	0.916035
|| id:prot-a-46	ulcerative colitis	prot-a-46	ebi-a-GCST004133	NA	All	-0.166809	0.0387369	1.66076e-05	-0.242734	-0.0908849	0.846361	0.784481	0.913123
High affinity immunoglobulin gamma Fc receptor I on UC
exposure	outcome	id.exposure	id.outcome	samplesize	SNP	b	se	p	lo_ci	up_ci	or	or_lci95	or_uci95
|| id:prot-a-1073	ulcerative colitis	prot-a-1073	ebi-a-GCST004133	NA	rs13189844	-0.187166	0.0490125	0.000134136	-0.28323	-0.0911014	0.829306	0.753346	0.912925
|| id:prot-a-1073	ulcerative colitis	prot-a-1073	ebi-a-GCST004133	NA	rs13190088	-0.204511	0.0491208	3.13499e-05	-0.300788	-0.108234	0.815046	0.740235	0.897417
|| id:prot-a-1073	ulcerative colitis	prot-a-1073	ebi-a-GCST004133	NA	rs143623527	-0.227395	0.0492733	3.93162e-06	-0.32397	-0.130819	0.796606	0.723272	0.877377
|| id:prot-a-1073	ulcerative colitis	prot-a-1073	ebi-a-GCST004133	NA	rs145134429	-0.187198	0.0480557	9.80199e-05	-0.281387	-0.093009	0.829279	0.754736	0.911185
|| id:prot-a-1073	ulcerative colitis	prot-a-1073	ebi-a-GCST004133	NA	rs2212833	-0.184616	0.0489834	0.000163937	-0.280623	-0.0886084	0.831424	0.755313	0.915204
|| id:prot-a-1073	ulcerative colitis	prot-a-1073	ebi-a-GCST004133	NA	rs28566603	-0.197872	0.0493631	6.11057e-05	-0.294624	-0.10112	0.820475	0.744812	0.903824
|| id:prot-a-1073	ulcerative colitis	prot-a-1073	ebi-a-GCST004133	NA	rs2972165	-0.208698	0.0499394	2.92755e-05	-0.30658	-0.110817	0.81164	0.73596	0.895102
|| id:prot-a-1073	ulcerative colitis	prot-a-1073	ebi-a-GCST004133	NA	rs7082468	-0.190246	0.0491334	0.000107936	-0.286547	-0.0939441	0.826756	0.750852	0.910334
|| id:prot-a-1073	ulcerative colitis	prot-a-1073	ebi-a-GCST004133	NA	rs71492297	-0.202535	0.0493419	4.04788e-05	-0.299245	-0.105825	0.816658	0.741378	0.899582
|| id:prot-a-1073	ulcerative colitis	prot-a-1073	ebi-a-GCST004133	NA	rs75657672	-0.206653	0.0487894	2.27927e-05	-0.30228	-0.111026	0.813302	0.739131	0.894916
|| id:prot-a-1073	ulcerative colitis	prot-a-1073	ebi-a-GCST004133	NA	All	-0.199582	0.0465755	1.82637e-05	-0.29087	-0.108294	0.819073	0.747613	0.897364

## Sheet: Suppl. Table 7
MR-Pleiotropy Residual Sum and Outlier (MR-PRESSO)
Erythrocyte band 7 integral membrane protein on IBD
Exposure	MR Analysis	Causal Estimate	Sd	T-stat	P-value
beta.exposure	Raw	-0.180183	0.0393298	-4.58134	0.000203897
beta.exposure	Outlier-corrected	-0.0598031	0.0266273	-2.24593	0.0382907
Interleukin-1 receptor-like 1 on IBD
Exposure	MR Analysis	Causal Estimate	Sd	T-stat	P-value
beta.exposure	Raw	0.0646623	0.0142823	4.52745	0.000151159
beta.exposure	Outlier-corrected	NA	NA	NA	NA
Interleukin-18 receptor 1 on IBD
Exposure	MR Analysis	Causal Estimate	Sd	T-stat	P-value
beta.exposure	Raw	0.0758339	0.0171035	4.43381	0.00028495
beta.exposure	Outlier-corrected	NA	NA	NA	NA
Alcohol dehydrogenase 1B on IBD
Exposure	MR Analysis	Causal Estimate	Sd	T-stat	P-value
beta.exposure	Raw	-0.166778	0.0383691	-4.34668	0.000218745
beta.exposure	Outlier-corrected	-0.0763066	0.02058	-3.70781	0.0013037
Erythrocyte band 7 integral membrane protein on CD
Exposure	MR Analysis	Causal Estimate	Sd	T-stat	P-value
beta.exposure	Raw	-0.19302	0.0424604	-4.54589	0.000220951
beta.exposure	Outlier-corrected	-0.0601246	0.0348557	-1.72496	0.101663
Interleukin-1 receptor-like 1 on CD
Exposure	MR Analysis	Causal Estimate	Sd	T-stat	P-value
beta.exposure	Raw	0.0915441	0.0204564	4.47509	0.000172249
beta.exposure	Outlier-corrected	NA	NA	NA	NA
Alcohol dehydrogenase 1B on UC
Exposure	MR Analysis	Causal Estimate	Sd	T-stat	P-value
beta.exposure	Raw	-0.166809	0.0387369	-4.30621	0.000242445
beta.exposure	Outlier-corrected	-0.076365	0.0251632	-3.03479	0.00608301
High affinity immunoglobulin gamma Fc receptor I on UC
Exposure	MR Analysis	Causal Estimate	Sd	T-stat	P-value
beta.exposure	Raw	-0.199582	0.0382379	-5.21948	0.000549577
beta.exposure	Outlier-corrected	NA	NA	NA	NA

## Sheet: Suppl. Table 8
	id.exposure	id.outcome	outcome	exposure	method	nsnp	b	se	pval	lo_ci	up_ci	or	or_lci95	or_uci95	FDR
1	prot-a-2882	ebi-a-GCST004131	Inflammatory bowel disease	|| id:prot-a-2882	Inverse variance weighted	20	-0.180183	0.0393298	4.62e-06	-0.257269	-0.103097	0.835117	0.77316	0.90204	0.0151629
2	prot-a-1502	ebi-a-GCST004131	Inflammatory bowel disease	|| id:prot-a-1502	Inverse variance weighted	24	0.0646623	0.0142823	5.97e-06	0.036669	0.0926555	1.0668	1.03735	1.09708	0.0195877
3	prot-a-1492	ebi-a-GCST004131	Inflammatory bowel disease	|| id:prot-a-1492	Inverse variance weighted	20	0.0758339	0.0171035	9.26e-06	0.042311	0.109357	1.07878	1.04322	1.11556	0.0303664
4	prot-a-46	ebi-a-GCST004131	Inflammatory bowel disease	|| id:prot-a-46	Inverse variance weighted	25	-0.166778	0.0383691	1.38e-05	-0.241982	-0.0915748	0.846387	0.785071	0.912493	0.0453199
5	prot-a-585	ebi-a-GCST004131	Inflammatory bowel disease	|| id:prot-a-585	Inverse variance weighted	24	-0.0641663	0.018547	0.000540847	-0.100518	-0.0278143	0.937849	0.904368	0.972569	1
6	prot-a-1480	ebi-a-GCST004131	Inflammatory bowel disease	|| id:prot-a-1480	Inverse variance weighted	27	-0.086735	0.0251986	0.000577296	-0.136124	-0.0373458	0.91692	0.872734	0.963343	1
7	prot-a-1073	ebi-a-GCST004131	Inflammatory bowel disease	|| id:prot-a-1073	Inverse variance weighted	10	-0.124245	0.036521	0.000668917	-0.195826	-0.0526637	0.883164	0.822155	0.948699	1
8	prot-a-1343	ebi-a-GCST004131	Inflammatory bowel disease	|| id:prot-a-1343	Inverse variance weighted	19	0.0815412	0.0244717	0.000862035	0.0335768	0.129506	1.08496	1.03415	1.13827	1
9	prot-a-2093	ebi-a-GCST004131	Inflammatory bowel disease	|| id:prot-a-2093	Inverse variance weighted	21	0.109487	0.0330368	0.000919425	0.0447347	0.174239	1.11571	1.04575	1.19034	1
10	prot-a-108	ebi-a-GCST004131	Inflammatory bowel disease	|| id:prot-a-108	Inverse variance weighted	20	-0.0507649	0.0155414	0.00108914	-0.0812261	-0.0203037	0.950502	0.921985	0.979901	1
11	prot-a-1256	ebi-a-GCST004131	Inflammatory bowel disease	|| id:prot-a-1256	Inverse variance weighted	22	0.0719228	0.0229143	0.00169656	0.0270108	0.116835	1.07457	1.02738	1.12393	1
12	prot-a-2436	ebi-a-GCST004131	Inflammatory bowel disease	|| id:prot-a-2436	Inverse variance weighted	21	-0.0849489	0.0274428	0.00196491	-0.138737	-0.0311609	0.918559	0.870457	0.96932	1
13	prot-a-2347	ebi-a-GCST004131	Inflammatory bowel disease	|| id:prot-a-2347	Inverse variance weighted	10	0.111192	0.0361284	0.00208605	0.0403806	0.182004	1.11761	1.04121	1.19962	1
14	prot-a-348	ebi-a-GCST004131	Inflammatory bowel disease	|| id:prot-a-348	Inverse variance weighted	17	-0.0706195	0.0229986	0.00213628	-0.115697	-0.0255423	0.931816	0.890745	0.974781	1
15	prot-a-3024	ebi-a-GCST004131	Inflammatory bowel disease	|| id:prot-a-3024	Inverse variance weighted	19	-0.141097	0.0464859	0.00240331	-0.232209	-0.0499843	0.868405	0.79278	0.951244	1
16	prot-a-2801	ebi-a-GCST004131	Inflammatory bowel disease	|| id:prot-a-2801	Inverse variance weighted	17	-0.0814314	0.026963	0.00252678	-0.134279	-0.0285839	0.921796	0.874346	0.971821	1
17	prot-a-973	ebi-a-GCST004131	Inflammatory bowel disease	|| id:prot-a-973	Inverse variance weighted	20	-0.0741317	0.0248272	0.00282737	-0.122793	-0.0254704	0.928549	0.884447	0.974851	1
18	prot-a-1821	ebi-a-GCST004131	Inflammatory bowel disease	|| id:prot-a-1821	Inverse variance weighted	17	-0.0562674	0.0189746	0.00302285	-0.0934577	-0.0190772	0.945286	0.910777	0.981104	1
19	prot-a-794	ebi-a-GCST004131	Inflammatory bowel disease	|| id:prot-a-794	Inverse variance weighted	26	0.104692	0.0355163	0.00320138	0.0350798	0.174304	1.11037	1.0357	1.19042	1
20	prot-a-3067	ebi-a-GCST004131	Inflammatory bowel disease	|| id:prot-a-3067	Inverse variance weighted	17	-0.0731943	0.0254046	0.00396235	-0.122987	-0.0234013	0.92942	0.884275	0.97687	1
21	prot-a-1491	ebi-a-GCST004131	Inflammatory bowel disease	|| id:prot-a-1491	Inverse variance weighted	22	0.0679024	0.0236047	0.00401926	0.0216372	0.114168	1.07026	1.02187	1.12094	1
22	prot-a-146	ebi-a-GCST004131	Inflammatory bowel disease	|| id:prot-a-146	Inverse variance weighted	14	-0.0862786	0.0300086	0.00403861	-0.145095	-0.0274618	0.917339	0.86494	0.972912	1
23	prot-a-1077	ebi-a-GCST004131	Inflammatory bowel disease	|| id:prot-a-1077	Inverse variance weighted	20	0.0611592	0.0213458	0.00416797	0.0193214	0.102997	1.06307	1.01951	1.10849	1
24	prot-a-1280	ebi-a-GCST004131	Inflammatory bowel disease	|| id:prot-a-1280	Inverse variance weighted	18	-0.077175	0.0271851	0.0045274	-0.130458	-0.0238921	0.925728	0.877693	0.976391	1
25	prot-a-1726	ebi-a-GCST004131	Inflammatory bowel disease	|| id:prot-a-1726	Inverse variance weighted	19	-0.0817664	0.0291018	0.00495923	-0.138806	-0.0247269	0.921487	0.870397	0.975576	1
26	prot-a-49	ebi-a-GCST004131	Inflammatory bowel disease	|| id:prot-a-49	Inverse variance weighted	19	0.0713436	0.0255898	0.00530392	0.0211876	0.1215	1.07395	1.02141	1.12919	1
27	prot-a-689	ebi-a-GCST004131	Inflammatory bowel disease	|| id:prot-a-689	Inverse variance weighted	16	-0.0601348	0.0216931	0.00557017	-0.102653	-0.0176163	0.941638	0.90244	0.982538	1
28	prot-a-2019	ebi-a-GCST004131	Inflammatory bowel disease	|| id:prot-a-2019	Inverse variance weighted	25	-0.0639463	0.0231704	0.00578326	-0.10936	-0.0185322	0.938055	0.896407	0.981638	1
29	prot-a-109	ebi-a-GCST004131	Inflammatory bowel disease	|| id:prot-a-109	Inverse variance weighted	20	-0.0431768	0.0156463	0.00578804	-0.0738435	-0.01251	0.957742	0.928817	0.987568	1
30	prot-a-1898	ebi-a-GCST004131	Inflammatory bowel disease	|| id:prot-a-1898	Inverse variance weighted	23	-0.0745186	0.02704	0.00585374	-0.127517	-0.0215201	0.92819	0.880278	0.97871	1
31	prot-a-657	ebi-a-GCST004131	Inflammatory bowel disease	|| id:prot-a-657	Inverse variance weighted	24	0.032472	0.011789	0.00587963	0.00936545	0.0555785	1.033	1.00941	1.05715	1
32	prot-a-2579	ebi-a-GCST004131	Inflammatory bowel disease	|| id:prot-a-2579	Inverse variance weighted	25	0.0647717	0.0235218	0.00589272	0.018669	0.110874	1.06692	1.01884	1.11725	1
33	prot-a-1293	ebi-a-GCST004131	Inflammatory bowel disease	|| id:prot-a-1293	Inverse variance weighted	14	-0.0853925	0.031048	0.0059534	-0.146247	-0.0245384	0.918152	0.863945	0.97576	1
34	prot-a-889	ebi-a-GCST004131	Inflammatory bowel disease	|| id:prot-a-889	Inverse variance weighted	16	0.0743468	0.0271672	0.00620703	0.0210991	0.127595	1.07718	1.02132	1.13609	1
35	prot-a-2063	ebi-a-GCST004131	Inflammatory bowel disease	|| id:prot-a-2063	Inverse variance weighted	21	-0.0633795	0.0232162	0.00633408	-0.108883	-0.0178757	0.938587	0.896835	0.982283	1
36	prot-a-2865	ebi-a-GCST004131	Inflammatory bowel disease	|| id:prot-a-2865	Inverse variance weighted	17	0.0720004	0.0264734	0.00653355	0.0201126	0.123888	1.07466	1.02032	1.13189	1
37	prot-a-2748	ebi-a-GCST004131	Inflammatory bowel disease	|| id:prot-a-2748	Inverse variance weighted	20	0.0883286	0.0325055	0.00658081	0.0246178	0.152039	1.09235	1.02492	1.16421	1
38	prot-a-251	ebi-a-GCST004131	Inflammatory bowel disease	|| id:prot-a-251	Inverse variance weighted	15	-0.0774453	0.0285495	0.00667448	-0.133402	-0.0214882	0.925478	0.875113	0.978741	1
39	prot-a-205	ebi-a-GCST004131	Inflammatory bowel disease	|| id:prot-a-205	Inverse variance weighted	20	0.0723233	0.026773	0.00690585	0.0198482	0.124798	1.075	1.02005	1.13292	1
40	prot-a-2108	ebi-a-GCST004131	Inflammatory bowel disease	|| id:prot-a-2108	Inverse variance weighted	19	-0.0612714	0.022684	0.00691137	-0.105732	-0.0168108	0.940568	0.899666	0.98333	1
41	prot-a-51	ebi-a-GCST004131	Inflammatory bowel disease	|| id:prot-a-51	Inverse variance weighted	19	-0.0565281	0.020942	0.00694919	-0.0975744	-0.0154818	0.94504	0.907035	0.984637	1
42	prot-a-3009	ebi-a-GCST004131	Inflammatory bowel disease	|| id:prot-a-3009	Inverse variance weighted	22	-0.0676936	0.0251631	0.00714098	-0.117013	-0.018374	0.934547	0.889573	0.981794	1
43	prot-a-1148	ebi-a-GCST004131	Inflammatory bowel disease	|| id:prot-a-1148	Inverse variance weighted	16	0.0540059	0.0202754	0.00773043	0.0142662	0.0937457	1.05549	1.01437	1.09828	1
44	prot-a-2839	ebi-a-GCST004131	Inflammatory bowel disease	|| id:prot-a-2839	Inverse variance weighted	14	-0.0552912	0.0209052	0.00817245	-0.0962653	-0.0143171	0.94621	0.908223	0.985785	1
45	prot-a-3182	ebi-a-GCST004131	Inflammatory bowel disease	|| id:prot-a-3182	Inverse variance weighted	17	-0.10479	0.0397298	0.00835037	-0.18266	-0.0269195	0.900514	0.833051	0.97344	1
46	prot-a-2719	ebi-a-GCST004131	Inflammatory bowel disease	|| id:prot-a-2719	Inverse variance weighted	17	0.072663	0.0276149	0.00850604	0.0185377	0.126788	1.07537	1.01871	1.13518	1
47	prot-a-583	ebi-a-GCST004131	Inflammatory bowel disease	|| id:prot-a-583	Inverse variance weighted	18	0.085318	0.0325573	0.00877891	0.0215056	0.14913	1.08906	1.02174	1.16082	1
48	prot-a-76	ebi-a-GCST004131	Inflammatory bowel disease	|| id:prot-a-76	Inverse variance weighted	18	-0.0628621	0.0241394	0.00921065	-0.110175	-0.015549	0.939073	0.895677	0.984571	1
49	prot-a-575	ebi-a-GCST004131	Inflammatory bowel disease	|| id:prot-a-575	Inverse variance weighted	15	-0.0731905	0.0281458	0.00931143	-0.128356	-0.0180247	0.929424	0.87954	0.982137	1
50	prot-a-1396	ebi-a-GCST004131	Inflammatory bowel disease	|| id:prot-a-1396	Inverse variance weighted	18	0.0690214	0.0265724	0.00939085	0.0169396	0.121103	1.07146	1.01708	1.12874	1
51	prot-a-1671	ebi-a-GCST004131	Inflammatory bowel disease	|| id:prot-a-1671	Inverse variance weighted	20	0.053632	0.0207258	0.00966207	0.0130095	0.0942546	1.0551	1.01309	1.09884	1
52	prot-a-71	ebi-a-GCST004131	Inflammatory bowel disease	|| id:prot-a-71	Inverse variance weighted	18	-0.0656866	0.025555	0.0101581	-0.115774	-0.0155988	0.936424	0.890676	0.984522	1
53	prot-a-1523	ebi-a-GCST004131	Inflammatory bowel disease	|| id:prot-a-1523	Inverse variance weighted	19	-0.0680318	0.0265784	0.0104772	-0.120125	-0.0159382	0.934231	0.886809	0.984188	1
54	prot-a-2862	ebi-a-GCST004131	Inflammatory bowel disease	|| id:prot-a-2862	Inverse variance weighted	14	0.0642944	0.0251734	0.0106475	0.0149545	0.113634	1.06641	1.01507	1.12034	1
55	prot-a-518	ebi-a-GCST004131	Inflammatory bowel disease	|| id:prot-a-518	Inverse variance weighted	14	0.0690573	0.0270684	0.0107348	0.0160032	0.122111	1.0715	1.01613	1.12988	1
56	prot-a-1051	ebi-a-GCST004131	Inflammatory bowel disease	|| id:prot-a-1051	Inverse variance weighted	14	-0.0626685	0.0245967	0.0108392	-0.110878	-0.014459	0.939255	0.895048	0.985645	1
57	prot-a-3093	ebi-a-GCST004131	Inflammatory bowel disease	|| id:prot-a-3093	Inverse variance weighted	27	0.057187	0.0224504	0.0108571	0.0131843	0.10119	1.05885	1.01327	1.10649	1
58	prot-a-421	ebi-a-GCST004131	Inflammatory bowel disease	|| id:prot-a-421	Inverse variance weighted	17	0.0715155	0.0280837	0.0108805	0.0164715	0.12656	1.07413	1.01661	1.13492	1
59	prot-a-1385	ebi-a-GCST004131	Inflammatory bowel disease	|| id:prot-a-1385	Inverse variance weighted	12	0.107089	0.0421531	0.0110698	0.0244693	0.189709	1.11303	1.02477	1.2089	1
60	prot-a-2808	ebi-a-GCST004131	Inflammatory bowel disease	|| id:prot-a-2808	Inverse variance weighted	24	0.0678718	0.0268599	0.0115082	0.0152263	0.120517	1.07023	1.01534	1.12808	1
61	prot-a-2681	ebi-a-GCST004131	Inflammatory bowel disease	|| id:prot-a-2681	Inverse variance weighted	23	-0.0492429	0.0194937	0.0115338	-0.0874506	-0.0110353	0.95195	0.916264	0.989025	1
62	prot-a-978	ebi-a-GCST004131	Inflammatory bowel disease	|| id:prot-a-978	Inverse variance weighted	17	-0.055219	0.0219887	0.0120308	-0.098317	-0.0121211	0.946278	0.906362	0.987952	1
63	prot-a-50	ebi-a-GCST004131	Inflammatory bowel disease	|| id:prot-a-50	Inverse variance weighted	21	-0.0565722	0.0225564	0.0121404	-0.100783	-0.0123617	0.944998	0.90413	0.987714	1
64	prot-a-1254	ebi-a-GCST004131	Inflammatory bowel disease	|| id:prot-a-1254	Inverse variance weighted	15	-0.0767036	0.030605	0.0122021	-0.136689	-0.0167178	0.926164	0.872241	0.983421	1
65	prot-a-2432	ebi-a-GCST004131	Inflammatory bowel disease	|| id:prot-a-2432	Inverse variance weighted	19	0.0536432	0.0214323	0.0123177	0.0116358	0.0956505	1.05511	1.0117	1.10037	1
66	prot-a-148	ebi-a-GCST004131	Inflammatory bowel disease	|| id:prot-a-148	Inverse variance weighted	19	-0.0540708	0.021624	0.0124018	-0.0964538	-0.0116878	0.947365	0.908052	0.98838	1
67	prot-a-921	ebi-a-GCST004131	Inflammatory bowel disease	|| id:prot-a-921	Inverse variance weighted	11	-0.0632873	0.0253537	0.012554	-0.112981	-0.0135941	0.938674	0.893168	0.986498	1
68	prot-a-2559	ebi-a-GCST004131	Inflammatory bowel disease	|| id:prot-a-2559	Inverse variance weighted	18	0.0644817	0.0259363	0.012913	0.0136466	0.115317	1.06661	1.01374	1.12223	1
69	prot-a-330	ebi-a-GCST004131	Inflammatory bowel disease	|| id:prot-a-330	Inverse variance weighted	23	-0.0702982	0.0283382	0.013113	-0.125841	-0.0147553	0.932116	0.881755	0.985353	1
70	prot-a-2132	ebi-a-GCST004131	Inflammatory bowel disease	|| id:prot-a-2132	Inverse variance weighted	19	0.0475695	0.0192666	0.0135486	0.00980696	0.0853321	1.04872	1.00986	1.08908	1
71	prot-a-3141	ebi-a-GCST004131	Inflammatory bowel disease	|| id:prot-a-3141	Inverse variance weighted	10	-0.100099	0.0406658	0.0138353	-0.179804	-0.0203944	0.904748	0.835434	0.979812	1
72	prot-a-2942	ebi-a-GCST004131	Inflammatory bowel disease	|| id:prot-a-2942	Inverse variance weighted	10	0.08529	0.0347874	0.0142162	0.0171068	0.153473	1.08903	1.01725	1.16588	1
73	prot-a-1959	ebi-a-GCST004131	Inflammatory bowel disease	|| id:prot-a-1959	Inverse variance weighted	17	0.0763727	0.0312184	0.014429	0.0151847	0.137561	1.07936	1.0153	1.14747	1
74	prot-a-120	ebi-a-GCST004131	Inflammatory bowel disease	|| id:prot-a-120	Inverse variance weighted	8	-0.0744029	0.0304746	0.0146274	-0.134133	-0.0146727	0.928298	0.874474	0.985434	1
75	prot-a-2684	ebi-a-GCST004131	Inflammatory bowel disease	|| id:prot-a-2684	Inverse variance weighted	19	-0.0511163	0.0210278	0.0150617	-0.0923307	-0.00990181	0.950168	0.911804	0.990147	1
76	prot-a-2601	ebi-a-GCST004131	Inflammatory bowel disease	|| id:prot-a-2601	Inverse variance weighted	19	-0.047598	0.0195858	0.0150894	-0.0859863	-0.00920979	0.953517	0.917607	0.990832	1
77	prot-a-67	ebi-a-GCST004131	Inflammatory bowel disease	|| id:prot-a-67	Inverse variance weighted	19	-0.0400361	0.0164853	0.0151575	-0.0723472	-0.00772489	0.960755	0.930208	0.992305	1
78	prot-a-2171	ebi-a-GCST004131	Inflammatory bowel disease	|| id:prot-a-2171	Inverse variance weighted	20	0.0674818	0.0278286	0.0153123	0.0129377	0.122026	1.06981	1.01302	1.12978	1
79	prot-a-2515	ebi-a-GCST004131	Inflammatory bowel disease	|| id:prot-a-2515	Inverse variance weighted	22	-0.0677268	0.0280791	0.0158653	-0.122762	-0.0126917	0.934516	0.884474	0.987388	1
80	prot-a-805	ebi-a-GCST004131	Inflammatory bowel disease	|| id:prot-a-805	Inverse variance weighted	18	0.0320393	0.0133632	0.0165036	0.00584752	0.0582312	1.03256	1.00586	1.05996	1
81	prot-a-2675	ebi-a-GCST004131	Inflammatory bowel disease	|| id:prot-a-2675	Inverse variance weighted	23	-0.035912	0.0149959	0.0166298	-0.0653039	-0.00652009	0.964725	0.936783	0.993501	1
82	prot-a-1565	ebi-a-GCST004131	Inflammatory bowel disease	|| id:prot-a-1565	Inverse variance weighted	9	0.089295	0.0373027	0.0166752	0.0161816	0.162408	1.0934	1.01631	1.17634	1
83	prot-a-1210	ebi-a-GCST004131	Inflammatory bowel disease	|| id:prot-a-1210	Inverse variance weighted	21	0.0590121	0.02466	0.01671	0.0106785	0.107346	1.06079	1.01074	1.11332	1
84	prot-a-882	ebi-a-GCST004131	Inflammatory bowel disease	|| id:prot-a-882	Inverse variance weighted	11	0.0810058	0.0340693	0.0174221	0.0142299	0.147782	1.08438	1.01433	1.15926	1
85	prot-a-1239	ebi-a-GCST004131	Inflammatory bowel disease	|| id:prot-a-1239	Inverse variance weighted	17	0.0613942	0.0259014	0.0177736	0.0106274	0.112161	1.06332	1.01068	1.11869	1
86	prot-a-1076	ebi-a-GCST004131	Inflammatory bowel disease	|| id:prot-a-1076	Inverse variance weighted	26	0.0645679	0.0272714	0.0179036	0.011116	0.11802	1.0667	1.01118	1.12527	1
87	prot-a-1975	ebi-a-GCST004131	Inflammatory bowel disease	|| id:prot-a-1975	Inverse variance weighted	20	-0.0646448	0.0273068	0.0179159	-0.118166	-0.0111235	0.9374	0.888549	0.988938	1
88	prot-a-718	ebi-a-GCST004131	Inflammatory bowel disease	|| id:prot-a-718	Inverse variance weighted	22	-0.0521942	0.0220805	0.018088	-0.095472	-0.00891637	0.949145	0.908944	0.991123	1
89	prot-a-404	ebi-a-GCST004131	Inflammatory bowel disease	|| id:prot-a-404	Inverse variance weighted	30	0.0503477	0.021362	0.018429	0.00847821	0.0922172	1.05164	1.00851	1.0966	1
90	prot-a-1608	ebi-a-GCST004131	Inflammatory bowel disease	|| id:prot-a-1608	Inverse variance weighted	18	-0.0629303	0.0268236	0.0189723	-0.115505	-0.0103559	0.939009	0.890916	0.989697	1
91	prot-a-634	ebi-a-GCST004131	Inflammatory bowel disease	|| id:prot-a-634	Inverse variance weighted	14	-0.0546568	0.0233273	0.0191274	-0.100378	-0.00893526	0.94681	0.904495	0.991105	1
92	prot-a-2702	ebi-a-GCST004131	Inflammatory bowel disease	|| id:prot-a-2702	Inverse variance weighted	14	0.0809571	0.0345915	0.0192643	0.0131578	0.148756	1.08432	1.01324	1.16039	1
93	prot-a-3108	ebi-a-GCST004131	Inflammatory bowel disease	|| id:prot-a-3108	Inverse variance weighted	16	-0.0787957	0.03367	0.0192717	-0.144789	-0.0128024	0.924229	0.865205	0.987279	1
94	prot-a-1900	ebi-a-GCST004131	Inflammatory bowel disease	|| id:prot-a-1900	Inverse variance weighted	21	-0.0490886	0.0209832	0.0193138	-0.0902157	-0.00796142	0.952097	0.913734	0.99207	1
95	prot-a-1495	ebi-a-GCST004131	Inflammatory bowel disease	|| id:prot-a-1495	Inverse variance weighted	18	-0.0662631	0.0283716	0.0195152	-0.121871	-0.0106547	0.935885	0.885262	0.989402	1
96	prot-a-562	ebi-a-GCST004131	Inflammatory bowel disease	|| id:prot-a-562	Inverse variance weighted	17	-0.0594646	0.0254616	0.0195191	-0.109369	-0.00955995	0.942269	0.896399	0.990486	1
97	prot-a-3203	ebi-a-GCST004131	Inflammatory bowel disease	|| id:prot-a-3203	Inverse variance weighted	23	-0.0286374	0.0122905	0.0198042	-0.0527268	-0.00454794	0.971769	0.948639	0.995462	1
98	prot-a-1042	ebi-a-GCST004131	Inflammatory bowel disease	|| id:prot-a-1042	Inverse variance weighted	15	-0.0704626	0.0302425	0.0198102	-0.129738	-0.0111874	0.931963	0.878326	0.988875	1
99	prot-a-2786	ebi-a-GCST004131	Inflammatory bowel disease	|| id:prot-a-2786	Inverse variance weighted	24	0.0872013	0.037501	0.0200554	0.0136995	0.160703	1.09112	1.01379	1.17434	1
100	prot-a-2116	ebi-a-GCST004131	Inflammatory bowel disease	|| id:prot-a-2116	Inverse variance weighted	19	-0.0455406	0.0196164	0.0202569	-0.0839888	-0.00709242	0.955481	0.919442	0.992933	1
101	prot-a-3188	ebi-a-GCST004131	Inflammatory bowel disease	|| id:prot-a-3188	Inverse variance weighted	16	0.0811216	0.0349734	0.0203666	0.0125738	0.149669	1.0845	1.01265	1.16145	1
102	prot-a-2562	ebi-a-GCST004131	Inflammatory bowel disease	|| id:prot-a-2562	Inverse variance weighted	16	0.0705238	0.0304881	0.0207138	0.0107672	0.13028	1.07307	1.01083	1.13915	1
103	prot-a-800	ebi-a-GCST004131	Inflammatory bowel disease	|| id:prot-a-800	Inverse variance weighted	20	0.0703472	0.0304726	0.0209689	0.010621	0.130073	1.07288	1.01068	1.13891	1
104	prot-a-2580	ebi-a-GCST004131	Inflammatory bowel disease	|| id:prot-a-2580	Inverse variance weighted	19	0.0719929	0.0311988	0.0210237	0.0108434	0.133142	1.07465	1.0109	1.14241	1
105	prot-a-160	ebi-a-GCST004131	Inflammatory bowel disease	|| id:prot-a-160	Inverse variance weighted	18	0.0671027	0.0291403	0.0212932	0.00998768	0.124218	1.06941	1.01004	1.13226	1
106	prot-a-2393	ebi-a-GCST004131	Inflammatory bowel disease	|| id:prot-a-2393	Inverse variance weighted	15	0.0625096	0.0271476	0.0213025	0.00930022	0.115719	1.0645	1.00934	1.12268	1
107	prot-a-174	ebi-a-GCST004131	Inflammatory bowel disease	|| id:prot-a-174	Inverse variance weighted	16	0.0553766	0.0241077	0.0216159	0.00812553	0.102628	1.05694	1.00816	1.10808	1
108	prot-a-764	ebi-a-GCST004131	Inflammatory bowel disease	|| id:prot-a-764	Inverse variance weighted	19	-0.0577392	0.0252132	0.0220192	-0.107157	-0.00832128	0.943896	0.898385	0.991713	1
109	prot-a-2760	ebi-a-GCST004131	Inflammatory bowel disease	|| id:prot-a-2760	Inverse variance weighted	27	0.0496642	0.0217324	0.0222978	0.00706862	0.0922597	1.05092	1.00709	1.09665	1
110	prot-a-3095	ebi-a-GCST004131	Inflammatory bowel disease	|| id:prot-a-3095	Inverse variance weighted	20	-0.0505105	0.0221751	0.0227384	-0.0939737	-0.00704727	0.950744	0.910307	0.992978	1
111	prot-a-87	ebi-a-GCST004131	Inflammatory bowel disease	|| id:prot-a-87	Inverse variance weighted	17	-0.0767842	0.0337576	0.0229313	-0.142949	-0.0106194	0.92609	0.866798	0.989437	1
112	prot-a-3099	ebi-a-GCST004131	Inflammatory bowel disease	|| id:prot-a-3099	Inverse variance weighted	28	-0.0507709	0.0223233	0.0229453	-0.0945246	-0.00701722	0.950496	0.909805	0.993007	1
113	prot-a-992	ebi-a-GCST004131	Inflammatory bowel disease	|| id:prot-a-992	Inverse variance weighted	16	0.0742118	0.0327061	0.0232653	0.0101078	0.138316	1.07703	1.01016	1.14834	1
114	prot-a-1344	ebi-a-GCST004131	Inflammatory bowel disease	|| id:prot-a-1344	Inverse variance weighted	16	-0.0520272	0.0230275	0.0238617	-0.0971611	-0.00689327	0.949303	0.90741	0.99313	1
115	prot-a-66	ebi-a-GCST004131	Inflammatory bowel disease	|| id:prot-a-66	Inverse variance weighted	13	0.0689751	0.0305409	0.0239179	0.00911482	0.128835	1.07141	1.00916	1.1375	1
116	prot-a-3223	ebi-a-GCST004131	Inflammatory bowel disease	|| id:prot-a-3223	Inverse variance weighted	17	0.0796888	0.0354218	0.0244672	0.0102621	0.149116	1.08295	1.01031	1.16081	1
117	prot-a-1479	ebi-a-GCST004131	Inflammatory bowel disease	|| id:prot-a-1479	Inverse variance weighted	25	-0.0461192	0.020528	0.0246629	-0.0863541	-0.00588422	0.954928	0.917269	0.994133	1
118	prot-a-1172	ebi-a-GCST004131	Inflammatory bowel disease	|| id:prot-a-1172	Inverse variance weighted	14	0.0932939	0.0415658	0.0248008	0.0118251	0.174763	1.09778	1.0119	1.19096	1
119	prot-a-2213	ebi-a-GCST004131	Inflammatory bowel disease	|| id:prot-a-2213	Inverse variance weighted	19	-0.0503032	0.0224255	0.024889	-0.0942572	-0.00634915	0.950941	0.910049	0.993671	1
120	prot-a-1576	ebi-a-GCST004131	Inflammatory bowel disease	|| id:prot-a-1576	Inverse variance weighted	17	0.0657155	0.0293215	0.0250129	0.00824532	0.123186	1.06792	1.00828	1.13109	1
121	prot-a-1581	ebi-a-GCST004131	Inflammatory bowel disease	|| id:prot-a-1581	Inverse variance weighted	20	-0.0510137	0.0227942	0.0252205	-0.0956904	-0.00633698	0.950266	0.908745	0.993683	1
122	prot-a-919	ebi-a-GCST004131	Inflammatory bowel disease	|| id:prot-a-919	Inverse variance weighted	22	-0.0417112	0.0187211	0.0258785	-0.0784046	-0.00501782	0.959147	0.92459	0.994995	1
123	prot-a-3200	ebi-a-GCST004131	Inflammatory bowel disease	|| id:prot-a-3200	Inverse variance weighted	19	0.0459153	0.0206112	0.0259015	0.00551732	0.0863132	1.04699	1.00553	1.09015	1
124	prot-a-835	ebi-a-GCST004131	Inflammatory bowel disease	|| id:prot-a-835	Inverse variance weighted	22	0.0571252	0.0256586	0.0259902	0.00683437	0.107416	1.05879	1.00686	1.1134	1
125	prot-a-2988	ebi-a-GCST004131	Inflammatory bowel disease	|| id:prot-a-2988	Inverse variance weighted	17	0.0615568	0.0277068	0.0263021	0.00725149	0.115862	1.06349	1.00728	1.12284	1
126	prot-a-666	ebi-a-GCST004131	Inflammatory bowel disease	|| id:prot-a-666	Inverse variance weighted	17	0.0583079	0.0263229	0.0267529	0.00671507	0.109901	1.06004	1.00674	1.11617	1
127	prot-a-2879	ebi-a-GCST004131	Inflammatory bowel disease	|| id:prot-a-2879	Inverse variance weighted	24	-0.0381719	0.017233	0.0267566	-0.0719485	-0.00439527	0.962547	0.930579	0.995614	1
128	prot-a-1514	ebi-a-GCST004131	Inflammatory bowel disease	|| id:prot-a-1514	Inverse variance weighted	18	-0.0762017	0.0344677	0.0270486	-0.143758	-0.00864502	0.926629	0.866097	0.991392	1
129	prot-a-2380	ebi-a-GCST004131	Inflammatory bowel disease	|| id:prot-a-2380	Inverse variance weighted	18	0.0580351	0.0263152	0.0274271	0.00645733	0.109613	1.05975	1.00648	1.11585	1
130	prot-a-1376	ebi-a-GCST004131	Inflammatory bowel disease	|| id:prot-a-1376	Inverse variance weighted	19	0.0574603	0.0261105	0.0277599	0.00628382	0.108637	1.05914	1.0063	1.11476	1
131	prot-a-2661	ebi-a-GCST004131	Inflammatory bowel disease	|| id:prot-a-2661	Inverse variance weighted	8	-0.10188	0.0463464	0.0279326	-0.192719	-0.0110412	0.903138	0.824714	0.98902	1
132	prot-a-928	ebi-a-GCST004131	Inflammatory bowel disease	|| id:prot-a-928	Inverse variance weighted	16	-0.0492035	0.0224064	0.0280948	-0.0931199	-0.00528701	0.951987	0.911084	0.994727	1
133	prot-a-1637	ebi-a-GCST004131	Inflammatory bowel disease	|| id:prot-a-1637	Inverse variance weighted	16	-0.0669919	0.0305166	0.0281447	-0.126804	-0.00717941	0.935203	0.880906	0.992846	1
134	prot-a-1689	ebi-a-GCST004131	Inflammatory bowel disease	|| id:prot-a-1689	Inverse variance weighted	18	0.0458513	0.020909	0.0283146	0.00486971	0.0868329	1.04692	1.00488	1.09071	1
135	prot-a-20	ebi-a-GCST004131	Inflammatory bowel disease	|| id:prot-a-20	Inverse variance weighted	22	0.055661	0.0253833	0.0283203	0.00590974	0.105412	1.05724	1.00593	1.11117	1
136	prot-a-3220	ebi-a-GCST004131	Inflammatory bowel disease	|| id:prot-a-3220	Inverse variance weighted	15	-0.0568237	0.0259389	0.0284756	-0.107664	-0.00598337	0.944761	0.897929	0.994034	1
137	prot-a-2920	ebi-a-GCST004131	Inflammatory bowel disease	|| id:prot-a-2920	Inverse variance weighted	27	0.0431558	0.0198083	0.0293558	0.00433156	0.08198	1.0441	1.00434	1.08543	1
138	prot-a-2753	ebi-a-GCST004131	Inflammatory bowel disease	|| id:prot-a-2753	Inverse variance weighted	23	0.0532132	0.0244431	0.0294785	0.00530484	0.101122	1.05465	1.00532	1.10641	1
139	prot-a-834	ebi-a-GCST004131	Inflammatory bowel disease	|| id:prot-a-834	Inverse variance weighted	21	0.0555112	0.0255072	0.0295331	0.00551712	0.105505	1.05708	1.00553	1.11127	1
140	prot-a-2378	ebi-a-GCST004131	Inflammatory bowel disease	|| id:prot-a-2378	Inverse variance weighted	14	0.0629742	0.0289386	0.0295456	0.00625449	0.119694	1.065	1.00627	1.12715	1
141	prot-a-1369	ebi-a-GCST004131	Inflammatory bowel disease	|| id:prot-a-1369	Inverse variance weighted	22	0.032533	0.0149853	0.0299318	0.00316178	0.0619043	1.03307	1.00317	1.06386	1
142	prot-a-1139	ebi-a-GCST004131	Inflammatory bowel disease	|| id:prot-a-1139	Inverse variance weighted	16	0.0744481	0.0343475	0.0301972	0.00712689	0.141769	1.07729	1.00715	1.15231	1
143	prot-a-3165	ebi-a-GCST004131	Inflammatory bowel disease	|| id:prot-a-3165	Inverse variance weighted	20	-0.0560006	0.0259283	0.0307862	-0.10682	-0.00518112	0.945539	0.898687	0.994832	1
144	prot-a-1194	ebi-a-GCST004131	Inflammatory bowel disease	|| id:prot-a-1194	Inverse variance weighted	23	0.0580473	0.0269338	0.0311473	0.00525709	0.110837	1.05977	1.00527	1.11721	1
145	prot-a-2191	ebi-a-GCST004131	Inflammatory bowel disease	|| id:prot-a-2191	Inverse variance weighted	14	-0.0663745	0.0309029	0.0317263	-0.126944	-0.00580488	0.93578	0.880783	0.994212	1
146	prot-a-2372	ebi-a-GCST004131	Inflammatory bowel disease	|| id:prot-a-2372	Inverse variance weighted	26	-0.0438009	0.0204413	0.0321321	-0.0838659	-0.00373593	0.957144	0.919555	0.996271	1
147	prot-a-1260	ebi-a-GCST004131	Inflammatory bowel disease	|| id:prot-a-1260	Inverse variance weighted	12	0.0693974	0.0323947	0.0321739	0.00590372	0.132891	1.07186	1.00592	1.14213	1
148	prot-a-2561	ebi-a-GCST004131	Inflammatory bowel disease	|| id:prot-a-2561	Inverse variance weighted	18	0.0559484	0.0261226	0.0322128	0.00474804	0.107149	1.05754	1.00476	1.1131	1
149	prot-a-1182	ebi-a-GCST004131	Inflammatory bowel disease	|| id:prot-a-1182	Inverse variance weighted	22	0.0508607	0.0238458	0.0329333	0.00412284	0.0975985	1.05218	1.00413	1.10252	1
150	prot-a-2201	ebi-a-GCST004131	Inflammatory bowel disease	|| id:prot-a-2201	Inverse variance weighted	22	-0.0726093	0.0341249	0.0333576	-0.139494	-0.00572452	0.929964	0.869798	0.994292	1
151	prot-a-481	ebi-a-GCST004131	Inflammatory bowel disease	|| id:prot-a-481	Inverse variance weighted	18	0.0537975	0.0253734	0.0339864	0.00406566	0.103529	1.05527	1.00407	1.10908	1
152	prot-a-844	ebi-a-GCST004131	Inflammatory bowel disease	|| id:prot-a-844	Inverse variance weighted	21	0.05299	0.0250356	0.0342953	0.00392013	0.10206	1.05442	1.00393	1.10745	1
153	prot-a-2905	ebi-a-GCST004131	Inflammatory bowel disease	|| id:prot-a-2905	Inverse variance weighted	11	-0.0718896	0.0340226	0.0346014	-0.138574	-0.0052052	0.930634	0.870599	0.994808	1
154	prot-a-607	ebi-a-GCST004131	Inflammatory bowel disease	|| id:prot-a-607	Inverse variance weighted	26	-0.045903	0.0217357	0.0346975	-0.088505	-0.00330103	0.955135	0.915299	0.996704	1
155	prot-a-1347	ebi-a-GCST004131	Inflammatory bowel disease	|| id:prot-a-1347	Inverse variance weighted	11	-0.0924935	0.0438046	0.0347292	-0.178351	-0.0066365	0.911655	0.836649	0.993385	1
156	prot-a-2714	ebi-a-GCST004131	Inflammatory bowel disease	|| id:prot-a-2714	Inverse variance weighted	24	0.0501446	0.0237504	0.0347452	0.00359382	0.0966954	1.05142	1.0036	1.10152	1
157	prot-a-3069	ebi-a-GCST004131	Inflammatory bowel disease	|| id:prot-a-3069	Inverse variance weighted	21	-0.115358	0.0546508	0.0347883	-0.222473	-0.00824209	0.891047	0.800536	0.991792	1
158	prot-a-917	ebi-a-GCST004131	Inflammatory bowel disease	|| id:prot-a-917	Inverse variance weighted	15	-0.0469756	0.0222587	0.0348203	-0.0906026	-0.00334864	0.954111	0.913381	0.996657	1
159	prot-a-1757	ebi-a-GCST004131	Inflammatory bowel disease	|| id:prot-a-1757	Inverse variance weighted	16	0.0710507	0.0337613	0.0353349	0.00487851	0.137223	1.07364	1.00489	1.14708	1
160	prot-a-3123	ebi-a-GCST004131	Inflammatory bowel disease	|| id:prot-a-3123	Inverse variance weighted	24	0.0661323	0.0315021	0.0357907	0.00438815	0.127877	1.06837	1.0044	1.13641	1
161	prot-a-1997	ebi-a-GCST004131	Inflammatory bowel disease	|| id:prot-a-1997	Inverse variance weighted	19	-0.0716277	0.0341289	0.0358399	-0.13852	-0.00473502	0.930877	0.870646	0.995276	1
162	prot-a-2737	ebi-a-GCST004131	Inflammatory bowel disease	|| id:prot-a-2737	Inverse variance weighted	19	-0.0754117	0.0359429	0.0358963	-0.14586	-0.00496371	0.927362	0.864279	0.995049	1
163	prot-a-3279	ebi-a-GCST004131	Inflammatory bowel disease	|| id:prot-a-3279	Inverse variance weighted	28	0.0479297	0.0228835	0.036215	0.00307796	0.0927815	1.0491	1.00308	1.09722	1
164	prot-a-1920	ebi-a-GCST004131	Inflammatory bowel disease	|| id:prot-a-1920	Inverse variance weighted	23	-0.0480604	0.0229752	0.0364527	-0.0930917	-0.00302907	0.953076	0.91111	0.996976	1
165	prot-a-2768	ebi-a-GCST004131	Inflammatory bowel disease	|| id:prot-a-2768	Inverse variance weighted	22	-0.0588865	0.0281518	0.0364611	-0.114064	-0.00370893	0.942814	0.892201	0.996298	1
166	prot-a-1436	ebi-a-GCST004131	Inflammatory bowel disease	|| id:prot-a-1436	Inverse variance weighted	13	0.0652238	0.0312539	0.0368972	0.00396612	0.126481	1.0674	1.00397	1.13483	1
167	prot-a-2480	ebi-a-GCST004131	Inflammatory bowel disease	|| id:prot-a-2480	Inverse variance weighted	14	-0.0635389	0.0304572	0.0369629	-0.123235	-0.00384288	0.938438	0.884056	0.996164	1
168	prot-a-3204	ebi-a-GCST004131	Inflammatory bowel disease	|| id:prot-a-3204	Inverse variance weighted	18	-0.0613628	0.0294596	0.0372561	-0.119104	-0.00362197	0.940482	0.887716	0.996385	1
169	prot-a-854	ebi-a-GCST004131	Inflammatory bowel disease	|| id:prot-a-854	Inverse variance weighted	22	-0.122206	0.0587428	0.037493	-0.237342	-0.00706996	0.884966	0.788722	0.992955	1
170	prot-a-1208	ebi-a-GCST004131	Inflammatory bowel disease	|| id:prot-a-1208	Inverse variance weighted	17	-0.0608916	0.029305	0.0377228	-0.118329	-0.00345371	0.940925	0.888403	0.996552	1
171	prot-a-373	ebi-a-GCST004131	Inflammatory bowel disease	|| id:prot-a-373	Inverse variance weighted	22	-0.0398473	0.0191801	0.0377519	-0.0774403	-0.00225439	0.960936	0.925482	0.997748	1
172	prot-a-2258	ebi-a-GCST004131	Inflammatory bowel disease	|| id:prot-a-2258	Inverse variance weighted	17	-0.0604389	0.0291036	0.0378308	-0.117482	-0.0033959	0.941351	0.889157	0.99661	1
173	prot-a-307	ebi-a-GCST004131	Inflammatory bowel disease	|| id:prot-a-307	Inverse variance weighted	16	-0.0598431	0.028818	0.0378399	-0.116326	-0.00335976	0.941912	0.890185	0.996646	1
174	prot-a-2618	ebi-a-GCST004131	Inflammatory bowel disease	|| id:prot-a-2618	Inverse variance weighted	14	-0.057199	0.0276237	0.0383918	-0.111342	-0.00305648	0.944406	0.894633	0.996948	1
175	prot-a-2783	ebi-a-GCST004131	Inflammatory bowel disease	|| id:prot-a-2783	Inverse variance weighted	18	0.0549454	0.026555	0.0385355	0.0028975	0.106993	1.05648	1.0029	1.11293	1
176	prot-a-655	ebi-a-GCST004131	Inflammatory bowel disease	|| id:prot-a-655	Inverse variance weighted	21	0.0853776	0.0412683	0.038561	0.0044917	0.166264	1.08913	1.0045	1.18088	1
177	prot-a-1947	ebi-a-GCST004131	Inflammatory bowel disease	|| id:prot-a-1947	Inverse variance weighted	17	-0.0570743	0.0275894	0.0385739	-0.11115	-0.00299906	0.944524	0.894805	0.997005	1
178	prot-a-1973	ebi-a-GCST004131	Inflammatory bowel disease	|| id:prot-a-1973	Inverse variance weighted	13	0.0680203	0.0328896	0.038627	0.00355662	0.132484	1.07039	1.00356	1.14166	1
179	prot-a-1171	ebi-a-GCST004131	Inflammatory bowel disease	|| id:prot-a-1171	Inverse variance weighted	21	0.0738598	0.0357448	0.0387992	0.00380003	0.143919	1.07666	1.00381	1.15479	1
180	prot-a-2163	ebi-a-GCST004131	Inflammatory bowel disease	|| id:prot-a-2163	Inverse variance weighted	13	-0.056895	0.0275575	0.0389611	-0.110908	-0.00288243	0.944693	0.895021	0.997122	1
181	prot-a-2370	ebi-a-GCST004131	Inflammatory bowel disease	|| id:prot-a-2370	Inverse variance weighted	18	-0.053517	0.0259912	0.0394904	-0.10446	-0.00257416	0.94789	0.900811	0.997429	1
182	prot-a-328	ebi-a-GCST004131	Inflammatory bowel disease	|| id:prot-a-328	Inverse variance weighted	17	0.062028	0.0302188	0.0401086	0.00279912	0.121257	1.06399	1.0028	1.12891	1
183	prot-a-2770	ebi-a-GCST004131	Inflammatory bowel disease	|| id:prot-a-2770	Inverse variance weighted	16	-0.0578603	0.0282408	0.0404796	-0.113212	-0.00250838	0.943782	0.892961	0.997495	1
184	prot-a-3267	ebi-a-GCST004131	Inflammatory bowel disease	|| id:prot-a-3267	Inverse variance weighted	22	0.0469862	0.0229607	0.0407197	0.00198317	0.0919892	1.04811	1.00199	1.09635	1
185	prot-a-1987	ebi-a-GCST004131	Inflammatory bowel disease	|| id:prot-a-1987	Inverse variance weighted	14	-0.0595181	0.0290861	0.0407298	-0.116527	-0.00250926	0.942218	0.890006	0.997494	1
186	prot-a-2769	ebi-a-GCST004131	Inflammatory bowel disease	|| id:prot-a-2769	Inverse variance weighted	23	-0.0475818	0.0232675	0.0408559	-0.0931861	-0.0019775	0.953532	0.911024	0.998024	1
187	prot-a-2640	ebi-a-GCST004131	Inflammatory bowel disease	|| id:prot-a-2640	Inverse variance weighted	18	0.0541835	0.0264969	0.0408647	0.00224958	0.106117	1.05568	1.00225	1.11195	1
188	prot-a-3248	ebi-a-GCST004131	Inflammatory bowel disease	|| id:prot-a-3248	Inverse variance weighted	17	-0.0461581	0.0226221	0.0413109	-0.0904975	-0.00181874	0.954891	0.913477	0.998183	1
189	prot-a-511	ebi-a-GCST004131	Inflammatory bowel disease	|| id:prot-a-511	Inverse variance weighted	19	0.0595822	0.0292905	0.0419331	0.00217286	0.116992	1.06139	1.00218	1.12411	1
190	prot-a-2667	ebi-a-GCST004131	Inflammatory bowel disease	|| id:prot-a-2667	Inverse variance weighted	24	0.0361118	0.0177663	0.0420932	0.0012898	0.0709338	1.03677	1.00129	1.07351	1
191	prot-a-1235	ebi-a-GCST004131	Inflammatory bowel disease	|| id:prot-a-1235	Inverse variance weighted	12	0.0716731	0.0352984	0.0423068	0.00248818	0.140858	1.0743	1.00249	1.15126	1
192	prot-a-1754	ebi-a-GCST004131	Inflammatory bowel disease	|| id:prot-a-1754	Inverse variance weighted	14	0.0571223	0.0281338	0.0423177	0.00198012	0.112264	1.05879	1.00198	1.11881	1
193	prot-a-236	ebi-a-GCST004131	Inflammatory bowel disease	|| id:prot-a-236	Inverse variance weighted	15	0.0695477	0.0342741	0.0424418	0.00237047	0.136725	1.07202	1.00237	1.14651	1
194	prot-a-2088	ebi-a-GCST004131	Inflammatory bowel disease	|| id:prot-a-2088	Inverse variance weighted	16	-0.0583023	0.0288759	0.0434803	-0.114899	-0.0017056	0.943365	0.891456	0.998296	1
195	prot-a-283	ebi-a-GCST004131	Inflammatory bowel disease	|| id:prot-a-283	Inverse variance weighted	15	0.0799515	0.0396188	0.0435895	0.00229858	0.157604	1.08323	1.0023	1.1707	1
196	prot-a-445	ebi-a-GCST004131	Inflammatory bowel disease	|| id:prot-a-445	Inverse variance weighted	16	0.0416261	0.0207475	0.0448224	0.000960967	0.0822913	1.0425	1.00096	1.08577	1
197	prot-a-3164	ebi-a-GCST004131	Inflammatory bowel disease	|| id:prot-a-3164	Inverse variance weighted	20	0.0649533	0.0324097	0.0450558	0.00143033	0.128476	1.06711	1.00143	1.13709	1
198	prot-a-1622	ebi-a-GCST004131	Inflammatory bowel disease	|| id:prot-a-1622	Inverse variance weighted	25	-0.0374249	0.0186796	0.0451211	-0.0740369	-0.000812997	0.963267	0.928637	0.999187	1
199	prot-a-2164	ebi-a-GCST004131	Inflammatory bowel disease	|| id:prot-a-2164	Inverse variance weighted	20	-0.0460706	0.0230227	0.0453821	-0.0911951	-0.000946138	0.954975	0.91284	0.999054	1
200	prot-a-1005	ebi-a-GCST004131	Inflammatory bowel disease	|| id:prot-a-1005	Inverse variance weighted	14	0.0602706	0.0301787	0.0458118	0.00112032	0.119421	1.06212	1.00112	1.12684	1
201	prot-a-2824	ebi-a-GCST004131	Inflammatory bowel disease	|| id:prot-a-2824	Inverse variance weighted	24	0.028415	0.0142535	0.0462019	0.000478117	0.0563519	1.02882	1.00048	1.05797	1
202	prot-a-168	ebi-a-GCST004131	Inflammatory bowel disease	|| id:prot-a-168	Inverse variance weighted	26	0.0429491	0.0215787	0.0465524	0.000654906	0.0852432	1.04388	1.00066	1.08898	1
203	prot-a-1823	ebi-a-GCST004131	Inflammatory bowel disease	|| id:prot-a-1823	Inverse variance weighted	27	0.0405962	0.0204048	0.0466418	0.000602731	0.0805897	1.04143	1.0006	1.08393	1
204	prot-a-1438	ebi-a-GCST004131	Inflammatory bowel disease	|| id:prot-a-1438	Inverse variance weighted	21	0.060196	0.0302702	0.0467431	0.000866348	0.119526	1.06204	1.00087	1.12696	1
205	prot-a-2604	ebi-a-GCST004131	Inflammatory bowel disease	|| id:prot-a-2604	Inverse variance weighted	22	-0.0509227	0.0256474	0.0470901	-0.101192	-0.00065372	0.950352	0.90376	0.999346	1
206	prot-a-1609	ebi-a-GCST004131	Inflammatory bowel disease	|| id:prot-a-1609	Inverse variance weighted	13	-0.0731317	0.0368657	0.0472856	-0.145388	-0.000874948	0.929478	0.864686	0.999125	1
207	prot-a-2685	ebi-a-GCST004131	Inflammatory bowel disease	|| id:prot-a-2685	Inverse variance weighted	25	0.0356602	0.017991	0.0474668	0.000397798	0.0709227	1.0363	1.0004	1.0735	1
208	prot-a-3019	ebi-a-GCST004131	Inflammatory bowel disease	|| id:prot-a-3019	Inverse variance weighted	18	0.0501595	0.0253425	0.0477862	0.000488227	0.0998307	1.05144	1.00049	1.10498	1
209	prot-a-169	ebi-a-GCST004131	Inflammatory bowel disease	|| id:prot-a-169	Inverse variance weighted	18	-0.0463719	0.0234492	0.0479796	-0.0923322	-0.000411517	0.954687	0.911802	0.999589	1
210	prot-a-2259	ebi-a-GCST004131	Inflammatory bowel disease	|| id:prot-a-2259	Inverse variance weighted	21	-0.0651905	0.0330959	0.0488673	-0.130058	-0.000322608	0.936889	0.878044	0.999677	1
211	prot-a-1935	ebi-a-GCST004131	Inflammatory bowel disease	|| id:prot-a-1935	Inverse variance weighted	27	0.046486	0.023603	0.0488961	0.000224147	0.0927478	1.04758	1.00022	1.09719	1
212	prot-a-2067	ebi-a-GCST004131	Inflammatory bowel disease	|| id:prot-a-2067	Inverse variance weighted	22	0.0555854	0.0282327	0.0489726	0.000249308	0.110921	1.05716	1.00025	1.11731	1
213	prot-a-792	ebi-a-GCST004131	Inflammatory bowel disease	|| id:prot-a-792	Inverse variance weighted	26	0.0414988	0.0210813	0.0490087	0.000179522	0.0828181	1.04237	1.00018	1.08634	1
214	prot-a-235	ebi-a-GCST004131	Inflammatory bowel disease	|| id:prot-a-235	Inverse variance weighted	19	-0.0449517	0.0228406	0.0490611	-0.0897193	-0.000184112	0.956044	0.914188	0.999816	1
215	prot-a-1442	ebi-a-GCST004131	Inflammatory bowel disease	|| id:prot-a-1442	Inverse variance weighted	19	-0.0466766	0.0237325	0.0492088	-0.0931923	-0.000160858	0.954396	0.911018	0.999839	1
216	prot-a-2424	ebi-a-GCST004131	Inflammatory bowel disease	|| id:prot-a-2424	Inverse variance weighted	16	0.0834131	0.0424937	0.0496517	0.000125449	0.166701	1.08699	1.00013	1.1814	1
217	prot-a-2318	ebi-a-GCST004131	Inflammatory bowel disease	|| id:prot-a-2318	Inverse variance weighted	14	0.0505683	0.0257697	0.0497255	5.97e-05	0.101077	1.05187	1.00006	1.10636	1
218	prot-a-2151	ebi-a-GCST004131	Inflammatory bowel disease	|| id:prot-a-2151	Inverse variance weighted	24	-0.0455705	0.0232517	0.05001	-0.0911438	2.83e-06	0.955452	0.912886	1	1
219	prot-a-2991	ebi-a-GCST004131	Inflammatory bowel disease	|| id:prot-a-2991	Inverse variance weighted	12	-0.0589466	0.0300883	0.0500989	-0.11792	2.65e-05	0.942757	0.888767	1.00003	1
220	prot-a-1446	ebi-a-GCST004131	Inflammatory bowel disease	|| id:prot-a-1446	Inverse variance weighted	15	-0.0641926	0.0328118	0.0504192	-0.128504	0.00011845	0.937824	0.87941	1.00012	1
221	prot-a-1715	ebi-a-GCST004131	Inflammatory bowel disease	|| id:prot-a-1715	Inverse variance weighted	16	-0.0438249	0.0224162	0.0505764	-0.0877605	0.000110809	0.957122	0.91598	1.00011	1
222	prot-a-1517	ebi-a-GCST004131	Inflammatory bowel disease	|| id:prot-a-1517	Inverse variance weighted	19	0.0297521	0.0152204	0.0506117	-7.98e-05	0.059584	1.0302	0.99992	1.06139	1
223	prot-a-2856	ebi-a-GCST004131	Inflammatory bowel disease	|| id:prot-a-2856	Inverse variance weighted	15	-0.0712996	0.0364773	0.050627	-0.142795	0.000195972	0.931183	0.866932	1.0002	1
224	prot-a-1501	ebi-a-GCST004131	Inflammatory bowel disease	|| id:prot-a-1501	Inverse variance weighted	23	-0.0489465	0.0250465	0.0506744	-0.0980376	0.000144595	0.952232	0.906615	1.00014	1
225	prot-a-864	ebi-a-GCST004131	Inflammatory bowel disease	|| id:prot-a-864	Inverse variance weighted	20	-0.0484577	0.0248028	0.050735	-0.0970712	0.000155898	0.952698	0.907491	1.00016	1
226	prot-a-1841	ebi-a-GCST004131	Inflammatory bowel disease	|| id:prot-a-1841	Inverse variance weighted	19	-0.0455586	0.023331	0.050854	-0.0912874	0.000170084	0.955464	0.912755	1.00017	1
227	prot-a-144	ebi-a-GCST004131	Inflammatory bowel disease	|| id:prot-a-144	Inverse variance weighted	19	-0.0457099	0.0234135	0.0509045	-0.0916004	0.000180652	0.955319	0.91247	1.00018	1
228	prot-a-1559	ebi-a-GCST004131	Inflammatory bowel disease	|| id:prot-a-1559	Inverse variance weighted	14	0.134815	0.0690897	0.0510205	-0.000600578	0.270231	1.14433	0.9994	1.31027	1
229	prot-a-1000	ebi-a-GCST004131	Inflammatory bowel disease	|| id:prot-a-1000	Inverse variance weighted	22	-0.0428276	0.021957	0.0511135	-0.0858633	0.000208033	0.958077	0.91772	1.00021	1
230	prot-a-1942	ebi-a-GCST004131	Inflammatory bowel disease	|| id:prot-a-1942	Inverse variance weighted	16	-0.0434966	0.0223427	0.0515595	-0.0872883	0.000295062	0.957436	0.916413	1.0003	1
231	prot-a-2955	ebi-a-GCST004131	Inflammatory bowel disease	|| id:prot-a-2955	Inverse variance weighted	14	0.0816085	0.0419637	0.051806	-0.000640253	0.163857	1.08503	0.99936	1.17805	1
232	prot-a-927	ebi-a-GCST004131	Inflammatory bowel disease	|| id:prot-a-927	Inverse variance weighted	22	-0.0444178	0.0228465	0.0518733	-0.0891969	0.000361355	0.956554	0.914665	1.00036	1
233	prot-a-70	ebi-a-GCST004131	Inflammatory bowel disease	|| id:prot-a-70	Inverse variance weighted	18	-0.0554822	0.0286112	0.0524793	-0.11156	0.000595647	0.946029	0.894438	1.0006	1
234	prot-a-2567	ebi-a-GCST004131	Inflammatory bowel disease	|| id:prot-a-2567	Inverse variance weighted	32	0.0470697	0.0242775	0.0525238	-0.000514315	0.0946536	1.0482	0.999486	1.09928	1
235	prot-a-1853	ebi-a-GCST004131	Inflammatory bowel disease	|| id:prot-a-1853	Inverse variance weighted	18	0.0545057	0.0281653	0.0529653	-0.000698395	0.10971	1.05602	0.999302	1.11595	1
236	prot-a-1989	ebi-a-GCST004131	Inflammatory bowel disease	|| id:prot-a-1989	Inverse variance weighted	15	-0.0586657	0.0303285	0.0530715	-0.11811	0.000778265	0.943022	0.888599	1.00078	1
237	prot-a-2035	ebi-a-GCST004131	Inflammatory bowel disease	|| id:prot-a-2035	Inverse variance weighted	18	-0.0719567	0.0372181	0.0531892	-0.144904	0.000990694	0.930571	0.865105	1.00099	1
238	prot-a-2043	ebi-a-GCST004131	Inflammatory bowel disease	|| id:prot-a-2043	Inverse variance weighted	19	0.0441973	0.0229175	0.0537877	-0.000720922	0.0891156	1.04519	0.999279	1.09321	1
239	prot-a-94	ebi-a-GCST004131	Inflammatory bowel disease	|| id:prot-a-94	Inverse variance weighted	16	0.0537664	0.0278915	0.0538925	-0.00090091	0.108434	1.05524	0.999099	1.11453	1
240	prot-a-3173	ebi-a-GCST004131	Inflammatory bowel disease	|| id:prot-a-3173	Inverse variance weighted	15	0.064011	0.0332606	0.0542882	-0.00117975	0.129202	1.0661	0.998821	1.13792	1
241	prot-a-2312	ebi-a-GCST004131	Inflammatory bowel disease	|| id:prot-a-2312	Inverse variance weighted	14	-0.118848	0.0618649	0.0547209	-0.240103	0.00240741	0.887943	0.786547	1.00241	1
242	prot-a-140	ebi-a-GCST004131	Inflammatory bowel disease	|| id:prot-a-140	Inverse variance weighted	21	-0.0485171	0.0252629	0.0547963	-0.0980323	0.000998185	0.952641	0.90662	1.001	1
243	prot-a-1535	ebi-a-GCST004131	Inflammatory bowel disease	|| id:prot-a-1535	Inverse variance weighted	18	0.0439809	0.0229432	0.0552454	-0.000987903	0.0889496	1.04496	0.999013	1.09303	1
244	prot-a-2733	ebi-a-GCST004131	Inflammatory bowel disease	|| id:prot-a-2733	Inverse variance weighted	17	0.0313048	0.0163569	0.0556383	-0.000754737	0.0633644	1.0318	0.999246	1.06542	1
245	prot-a-677	ebi-a-GCST004131	Inflammatory bowel disease	|| id:prot-a-677	Inverse variance weighted	16	0.0909493	0.0475977	0.0560315	-0.00234224	0.184241	1.09521	0.99766	1.20231	1
246	prot-a-166	ebi-a-GCST004131	Inflammatory bowel disease	|| id:prot-a-166	Inverse variance weighted	27	0.0445699	0.023335	0.0561325	-0.00116662	0.0903065	1.04558	0.998834	1.09451	1
247	prot-a-43	ebi-a-GCST004131	Inflammatory bowel disease	|| id:prot-a-43	Inverse variance weighted	18	0.0506138	0.026508	0.056213	-0.00134182	0.102569	1.05192	0.998659	1.10801	1
248	prot-a-3128	ebi-a-GCST004131	Inflammatory bowel disease	|| id:prot-a-3128	Inverse variance weighted	19	-0.0500576	0.0262318	0.0563549	-0.101472	0.00135668	0.951175	0.903507	1.00136	1
249	prot-a-1979	ebi-a-GCST004131	Inflammatory bowel disease	|| id:prot-a-1979	Inverse variance weighted	15	0.0413049	0.0216496	0.0564066	-0.00112835	0.0837382	1.04217	0.998872	1.08734	1
250	prot-a-485	ebi-a-GCST004131	Inflammatory bowel disease	|| id:prot-a-485	Inverse variance weighted	28	0.0281305	0.0147813	0.057025	-0.000840773	0.0571018	1.02853	0.99916	1.05876	1
251	prot-a-2633	ebi-a-GCST004131	Inflammatory bowel disease	|| id:prot-a-2633	Inverse variance weighted	18	0.0660669	0.0348061	0.0576771	-0.00215297	0.134287	1.0683	0.997849	1.14372	1
252	prot-a-486	ebi-a-GCST004131	Inflammatory bowel disease	|| id:prot-a-486	Inverse variance weighted	21	0.0363551	0.0191657	0.0578425	-0.00120955	0.0739198	1.03702	0.998791	1.07672	1
253	prot-a-851	ebi-a-GCST004131	Inflammatory bowel disease	|| id:prot-a-851	Inverse variance weighted	18	0.0499845	0.0264426	0.0587172	-0.00184293	0.101812	1.05125	0.998159	1.10718	1
254	prot-a-1820	ebi-a-GCST004131	Inflammatory bowel disease	|| id:prot-a-1820	Inverse variance weighted	23	0.0567807	0.03009	0.0591562	-0.00219564	0.115757	1.05842	0.997807	1.12272	1
255	prot-a-1454	ebi-a-GCST004131	Inflammatory bowel disease	|| id:prot-a-1454	Inverse variance weighted	18	0.0696224	0.0369121	0.059272	-0.00272521	0.14197	1.0721	0.997279	1.15254	1
256	prot-a-1302	ebi-a-GCST004131	Inflammatory bowel disease	|| id:prot-a-1302	Inverse variance weighted	17	-0.0491488	0.0261172	0.0598556	-0.100338	0.00204091	0.952039	0.904531	1.00204	1
257	prot-a-3137	ebi-a-GCST004131	Inflammatory bowel disease	|| id:prot-a-3137	Inverse variance weighted	33	-0.03999	0.0212591	0.0599618	-0.0816579	0.00167789	0.960799	0.921587	1.00168	1
258	prot-a-2261	ebi-a-GCST004131	Inflammatory bowel disease	|| id:prot-a-2261	Inverse variance weighted	17	0.0820518	0.043626	0.0599991	-0.00345517	0.167559	1.08551	0.996551	1.18241	1
259	prot-a-257	ebi-a-GCST004131	Inflammatory bowel disease	|| id:prot-a-257	Inverse variance weighted	18	-0.0512592	0.0272569	0.0600266	-0.104683	0.00216425	0.950032	0.90061	1.00217	1
260	prot-a-147	ebi-a-GCST004131	Inflammatory bowel disease	|| id:prot-a-147	Inverse variance weighted	15	-0.0623792	0.033177	0.0600817	-0.127406	0.00264774	0.939527	0.880376	1.00265	1
261	prot-a-2734	ebi-a-GCST004131	Inflammatory bowel disease	|| id:prot-a-2734	Inverse variance weighted	21	-0.0459056	0.0244633	0.0605857	-0.0938538	0.00204252	0.955132	0.910416	1.00204	1
262	prot-a-1124	ebi-a-GCST004131	Inflammatory bowel disease	|| id:prot-a-1124	Inverse variance weighted	26	-0.0395581	0.021116	0.0610169	-0.0809455	0.00182921	0.961214	0.922244	1.00183	1
263	prot-a-219	ebi-a-GCST004131	Inflammatory bowel disease	|| id:prot-a-219	Inverse variance weighted	24	-0.0509504	0.0272018	0.0610613	-0.104266	0.00236517	0.950326	0.900986	1.00237	1
264	prot-a-694	ebi-a-GCST004131	Inflammatory bowel disease	|| id:prot-a-694	Inverse variance weighted	17	-0.0489273	0.0261227	0.0610712	-0.100128	0.00227321	0.95225	0.904722	1.00228	1
265	prot-a-2614	ebi-a-GCST004131	Inflammatory bowel disease	|| id:prot-a-2614	Inverse variance weighted	16	-0.0396145	0.0211612	0.0612022	-0.0810905	0.00186151	0.96116	0.92211	1.00186	1
266	prot-a-2594	ebi-a-GCST004131	Inflammatory bowel disease	|| id:prot-a-2594	Inverse variance weighted	20	-0.0390997	0.0208905	0.0612545	-0.080045	0.00184559	0.961655	0.923075	1.00185	1
267	prot-a-433	ebi-a-GCST004131	Inflammatory bowel disease	|| id:prot-a-433	Inverse variance weighted	15	0.0677059	0.0361807	0.0612997	-0.00320824	0.13862	1.07005	0.996797	1.14869	1
268	prot-a-1755	ebi-a-GCST004131	Inflammatory bowel disease	|| id:prot-a-1755	Inverse variance weighted	13	0.0819925	0.0439432	0.0620587	-0.0041361	0.168121	1.08545	0.995872	1.18308	1
269	prot-a-1798	ebi-a-GCST004131	Inflammatory bowel disease	|| id:prot-a-1798	Inverse variance weighted	17	0.0671556	0.0360115	0.0622041	-0.00342691	0.137738	1.06946	0.996579	1.14767	1
270	prot-a-2491	ebi-a-GCST004131	Inflammatory bowel disease	|| id:prot-a-2491	Inverse variance weighted	17	-0.0501226	0.0268795	0.0622207	-0.102806	0.00256108	0.951113	0.902302	1.00256	1
271	prot-a-1690	ebi-a-GCST004131	Inflammatory bowel disease	|| id:prot-a-1690	Inverse variance weighted	21	-0.0454103	0.0243903	0.0626291	-0.0932153	0.00239475	0.955605	0.910997	1.0024	1
272	prot-a-891	ebi-a-GCST004131	Inflammatory bowel disease	|| id:prot-a-891	Inverse variance weighted	19	-0.0411209	0.0221165	0.0629865	-0.0844692	0.00222743	0.959713	0.919	1.00223	1
273	prot-a-2958	ebi-a-GCST004131	Inflammatory bowel disease	|| id:prot-a-2958	Inverse variance weighted	22	-0.0542203	0.0291656	0.0630196	-0.111385	0.00294416	0.947223	0.894594	1.00295	1
274	prot-a-1207	ebi-a-GCST004131	Inflammatory bowel disease	|| id:prot-a-1207	Inverse variance weighted	34	0.0320179	0.0172282	0.063104	-0.00174938	0.0657851	1.03254	0.998252	1.068	1
275	prot-a-855	ebi-a-GCST004131	Inflammatory bowel disease	|| id:prot-a-855	Inverse variance weighted	18	0.0681972	0.0367218	0.0632926	-0.00377754	0.140172	1.07058	0.99623	1.15047	1
276	prot-a-315	ebi-a-GCST004131	Inflammatory bowel disease	|| id:prot-a-315	Inverse variance weighted	15	0.0776805	0.0418678	0.0635422	-0.00438026	0.159741	1.08078	0.995629	1.17321	1
277	prot-a-1847	ebi-a-GCST004131	Inflammatory bowel disease	|| id:prot-a-1847	Inverse variance weighted	18	-0.0385935	0.0208175	0.0637538	-0.0793958	0.00220879	0.962142	0.923674	1.00221	1
278	prot-a-1489	ebi-a-GCST004131	Inflammatory bowel disease	|| id:prot-a-1489	Inverse variance weighted	25	0.0329263	0.0177711	0.0639116	-0.00190514	0.0677577	1.03347	0.998097	1.07011	1
279	prot-a-2688	ebi-a-GCST004131	Inflammatory bowel disease	|| id:prot-a-2688	Inverse variance weighted	20	-0.0440991	0.0238171	0.0640875	-0.0907806	0.00258247	0.956859	0.913218	1.00259	1
280	prot-a-1580	ebi-a-GCST004131	Inflammatory bowel disease	|| id:prot-a-1580	Inverse variance weighted	25	0.0452919	0.0244949	0.0644526	-0.00271805	0.0933018	1.04633	0.997286	1.09779	1
281	prot-a-2993	ebi-a-GCST004131	Inflammatory bowel disease	|| id:prot-a-2993	Inverse variance weighted	15	0.0518885	0.0280966	0.0647777	-0.00318083	0.106958	1.05326	0.996824	1.11289	1
282	prot-a-1543	ebi-a-GCST004131	Inflammatory bowel disease	|| id:prot-a-1543	Inverse variance weighted	18	0.0489112	0.0265214	0.0651514	-0.0030707	0.100893	1.05013	0.996934	1.10616	1
283	prot-a-243	ebi-a-GCST004131	Inflammatory bowel disease	|| id:prot-a-243	Inverse variance weighted	23	0.0541477	0.0293978	0.0654908	-0.00347208	0.111767	1.05564	0.996534	1.11825	1
284	prot-a-1867	ebi-a-GCST004131	Inflammatory bowel disease	|| id:prot-a-1867	Inverse variance weighted	23	0.0228923	0.012453	0.0660198	-0.00151567	0.0473002	1.02316	0.998485	1.04844	1
285	prot-a-3231	ebi-a-GCST004131	Inflammatory bowel disease	|| id:prot-a-3231	Inverse variance weighted	14	-0.0325391	0.017708	0.0661308	-0.0672469	0.0021686	0.967985	0.934964	1.00217	1
286	prot-a-1061	ebi-a-GCST004131	Inflammatory bowel disease	|| id:prot-a-1061	Inverse variance weighted	11	0.061764	0.0336737	0.0666256	-0.00423644	0.127764	1.06371	0.995773	1.13629	1
287	prot-a-1610	ebi-a-GCST004131	Inflammatory bowel disease	|| id:prot-a-1610	Inverse variance weighted	18	-0.0547454	0.0298638	0.0667773	-0.113278	0.00378763	0.946726	0.892902	1.00379	1
288	prot-a-1389	ebi-a-GCST004131	Inflammatory bowel disease	|| id:prot-a-1389	Inverse variance weighted	21	-0.0413135	0.0225756	0.0672484	-0.0855616	0.0029346	0.959528	0.917997	1.00294	1
289	prot-a-526	ebi-a-GCST004131	Inflammatory bowel disease	|| id:prot-a-526	Inverse variance weighted	12	-0.0675797	0.0370758	0.0683423	-0.140248	0.00508891	0.934653	0.869142	1.0051	1
290	prot-a-2732	ebi-a-GCST004131	Inflammatory bowel disease	|| id:prot-a-2732	Inverse variance weighted	26	-0.0378012	0.0207433	0.0684043	-0.078458	0.00285564	0.962904	0.924541	1.00286	1
291	prot-a-2238	ebi-a-GCST004131	Inflammatory bowel disease	|| id:prot-a-2238	Inverse variance weighted	18	-0.0467005	0.0256362	0.0685067	-0.0969475	0.00354653	0.954373	0.907604	1.00355	1
292	prot-a-3161	ebi-a-GCST004131	Inflammatory bowel disease	|| id:prot-a-3161	Inverse variance weighted	10	0.0710761	0.0390187	0.0685172	-0.00540058	0.147553	1.07366	0.994614	1.15899	1
293	prot-a-1348	ebi-a-GCST004131	Inflammatory bowel disease	|| id:prot-a-1348	Inverse variance weighted	14	0.0553917	0.0304452	0.0688519	-0.00428089	0.115064	1.05695	0.995728	1.12195	1
294	prot-a-3253	ebi-a-GCST004131	Inflammatory bowel disease	|| id:prot-a-3253	Inverse variance weighted	20	0.0458599	0.0252068	0.0688581	-0.00354534	0.0952652	1.04693	0.996461	1.09995	1
295	prot-a-273	ebi-a-GCST004131	Inflammatory bowel disease	|| id:prot-a-273	Inverse variance weighted	17	0.0628613	0.0345844	0.0691226	-0.00492421	0.130647	1.06488	0.995088	1.13957	1
296	prot-a-646	ebi-a-GCST004131	Inflammatory bowel disease	|| id:prot-a-646	Inverse variance weighted	15	-0.0453448	0.0249545	0.0692025	-0.0942557	0.00356612	0.955668	0.91005	1.00357	1
297	prot-a-612	ebi-a-GCST004131	Inflammatory bowel disease	|| id:prot-a-612	Inverse variance weighted	19	0.0524042	0.0288501	0.0693046	-0.00414205	0.10895	1.0538	0.995867	1.11511	1
298	prot-a-2533	ebi-a-GCST004131	Inflammatory bowel disease	|| id:prot-a-2533	Inverse variance weighted	22	0.0553303	0.03047	0.0693868	-0.00439095	0.115052	1.05689	0.995619	1.12193	1
299	prot-a-497	ebi-a-GCST004131	Inflammatory bowel disease	|| id:prot-a-497	Inverse variance weighted	13	0.0632574	0.0348383	0.0694103	-0.00502578	0.131541	1.0653	0.994987	1.14058	1
300	prot-a-3147	ebi-a-GCST004131	Inflammatory bowel disease	|| id:prot-a-3147	Inverse variance weighted	22	-0.0408304	0.0224948	0.0695082	-0.0849203	0.00325944	0.959992	0.918586	1.00326	1
301	prot-a-2355	ebi-a-GCST004131	Inflammatory bowel disease	|| id:prot-a-2355	Inverse variance weighted	17	0.0490497	0.0270284	0.0695625	-0.0039259	0.102025	1.05027	0.996082	1.10741	1
302	prot-a-1972	ebi-a-GCST004131	Inflammatory bowel disease	|| id:prot-a-1972	Inverse variance weighted	21	-0.0439687	0.0242292	0.0695699	-0.0914579	0.00352048	0.956984	0.9126	1.00353	1
303	prot-a-149	ebi-a-GCST004131	Inflammatory bowel disease	|| id:prot-a-149	Inverse variance weighted	21	0.0660912	0.0364377	0.0697061	-0.0053266	0.137509	1.06832	0.994688	1.14741	1
304	prot-a-903	ebi-a-GCST004131	Inflammatory bowel disease	|| id:prot-a-903	Inverse variance weighted	19	-0.0587227	0.0323896	0.0698307	-0.122206	0.00476103	0.942968	0.884966	1.00477	1
305	prot-a-3016	ebi-a-GCST004131	Inflammatory bowel disease	|| id:prot-a-3016	Inverse variance weighted	27	0.0311275	0.0171707	0.0698587	-0.00252709	0.0647821	1.03162	0.997476	1.06693	1
306	prot-a-2969	ebi-a-GCST004131	Inflammatory bowel disease	|| id:prot-a-2969	Inverse variance weighted	18	0.0493196	0.0272492	0.0703042	-0.00408885	0.102728	1.05056	0.995919	1.10819	1
307	prot-a-1632	ebi-a-GCST004131	Inflammatory bowel disease	|| id:prot-a-1632	Inverse variance weighted	18	0.035566	0.0196972	0.0709756	-0.00304059	0.0741725	1.03621	0.996964	1.07699	1
308	prot-a-1445	ebi-a-GCST004131	Inflammatory bowel disease	|| id:prot-a-1445	Inverse variance weighted	19	-0.028425	0.015747	0.0710586	-0.0592891	0.00243917	0.971975	0.942434	1.00244	1
309	prot-a-3157	ebi-a-GCST004131	Inflammatory bowel disease	|| id:prot-a-3157	Inverse variance weighted	20	-0.0472029	0.0261784	0.071369	-0.0985127	0.00410682	0.953894	0.906184	1.00412	1
310	prot-a-2676	ebi-a-GCST004131	Inflammatory bowel disease	|| id:prot-a-2676	Inverse variance weighted	16	-0.0299051	0.0165854	0.0713731	-0.0624126	0.00260232	0.970538	0.939495	1.00261	1
311	prot-a-561	ebi-a-GCST004131	Inflammatory bowel disease	|| id:prot-a-561	Inverse variance weighted	26	-0.0365784	0.0203393	0.0721115	-0.0764434	0.00328655	0.964082	0.926405	1.00329	1
312	prot-a-3107	ebi-a-GCST004131	Inflammatory bowel disease	|| id:prot-a-3107	Inverse variance weighted	19	-0.0573669	0.0319486	0.0725584	-0.119986	0.0052524	0.944248	0.886933	1.00527	1
313	prot-a-1657	ebi-a-GCST004131	Inflammatory bowel disease	|| id:prot-a-1657	Inverse variance weighted	18	0.0537212	0.0299602	0.0729594	-0.00500081	0.112443	1.05519	0.995012	1.11901	1
314	prot-a-1567	ebi-a-GCST004131	Inflammatory bowel disease	|| id:prot-a-1567	Inverse variance weighted	16	-0.0689768	0.0385069	0.073248	-0.14445	0.0064968	0.933348	0.865498	1.00652	1
315	prot-a-1027	ebi-a-GCST004131	Inflammatory bowel disease	|| id:prot-a-1027	Inverse variance weighted	28	-0.033933	0.0189468	0.0732996	-0.0710688	0.00320276	0.966636	0.931398	1.00321	1
316	prot-a-2766	ebi-a-GCST004131	Inflammatory bowel disease	|| id:prot-a-2766	Inverse variance weighted	22	0.0496806	0.0277444	0.0733486	-0.00469836	0.10406	1.05094	0.995313	1.10967	1
317	prot-a-2896	ebi-a-GCST004131	Inflammatory bowel disease	|| id:prot-a-2896	Inverse variance weighted	33	-0.0359552	0.0200977	0.0736117	-0.0753467	0.00343632	0.964684	0.927422	1.00344	1
318	prot-a-663	ebi-a-GCST004131	Inflammatory bowel disease	|| id:prot-a-663	Inverse variance weighted	23	-0.056091	0.0314495	0.0745003	-0.117732	0.00554993	0.945453	0.888934	1.00557	1
319	prot-a-1134	ebi-a-GCST004131	Inflammatory bowel disease	|| id:prot-a-1134	Inverse variance weighted	20	0.0457024	0.0256468	0.0747503	-0.00456529	0.0959702	1.04676	0.995445	1.10073	1
320	prot-a-1776	ebi-a-GCST004131	Inflammatory bowel disease	|| id:prot-a-1776	Inverse variance weighted	17	-0.0791013	0.0444509	0.0751546	-0.166225	0.00802251	0.923946	0.846856	1.00805	1
321	prot-a-99	ebi-a-GCST004131	Inflammatory bowel disease	|| id:prot-a-99	Inverse variance weighted	23	0.0507846	0.028551	0.0752836	-0.00517537	0.106745	1.0521	0.994838	1.11265	1
322	prot-a-2459	ebi-a-GCST004131	Inflammatory bowel disease	|| id:prot-a-2459	Inverse variance weighted	10	-0.0636513	0.0358125	0.075511	-0.133844	0.00654122	0.938332	0.874727	1.00656	1
323	prot-a-3242	ebi-a-GCST004131	Inflammatory bowel disease	|| id:prot-a-3242	Inverse variance weighted	16	-0.0439136	0.024732	0.0758024	-0.0923883	0.00456111	0.957037	0.911751	1.00457	1
324	prot-a-985	ebi-a-GCST004131	Inflammatory bowel disease	|| id:prot-a-985	Inverse variance weighted	21	0.0579986	0.0326682	0.0758344	-0.00603105	0.122028	1.05971	0.993987	1.12979	1
325	prot-a-1225	ebi-a-GCST004131	Inflammatory bowel disease	|| id:prot-a-1225	Inverse variance weighted	24	-0.0324496	0.0182815	0.075899	-0.0682813	0.0033822	0.968071	0.933998	1.00339	1
326	prot-a-3168	ebi-a-GCST004131	Inflammatory bowel disease	|| id:prot-a-3168	Inverse variance weighted	22	-0.0412298	0.023243	0.0760861	-0.086786	0.00432641	0.959609	0.916873	1.00434	1
327	prot-a-2113	ebi-a-GCST004131	Inflammatory bowel disease	|| id:prot-a-2113	Inverse variance weighted	16	-0.0703109	0.0396671	0.0763074	-0.148058	0.00743658	0.932104	0.862381	1.00746	1
328	prot-a-955	ebi-a-GCST004131	Inflammatory bowel disease	|| id:prot-a-955	Inverse variance weighted	22	0.0529593	0.02989	0.0764268	-0.00562513	0.111544	1.05439	0.994391	1.118	1
329	prot-a-1681	ebi-a-GCST004131	Inflammatory bowel disease	|| id:prot-a-1681	Inverse variance weighted	18	0.0620236	0.0350521	0.076816	-0.0066786	0.130726	1.06399	0.993344	1.13966	1
330	prot-a-1443	ebi-a-GCST004131	Inflammatory bowel disease	|| id:prot-a-1443	Inverse variance weighted	26	0.0488487	0.0276369	0.0771422	-0.00531972	0.103017	1.05006	0.994694	1.10851	1
331	prot-a-2232	ebi-a-GCST004131	Inflammatory bowel disease	|| id:prot-a-2232	Inverse variance weighted	25	0.0456025	0.0258072	0.0772208	-0.00497965	0.0961847	1.04666	0.995033	1.10096	1
332	prot-a-2523	ebi-a-GCST004131	Inflammatory bowel disease	|| id:prot-a-2523	Inverse variance weighted	16	0.0476008	0.0270079	0.0779884	-0.00533462	0.100536	1.04875	0.99468	1.10576	1
333	prot-a-1100	ebi-a-GCST004131	Inflammatory bowel disease	|| id:prot-a-1100	Inverse variance weighted	22	-0.0493595	0.0280113	0.0780476	-0.104262	0.00554264	0.951839	0.90099	1.00556	1
334	prot-a-443	ebi-a-GCST004131	Inflammatory bowel disease	|| id:prot-a-443	Inverse variance weighted	20	0.0530698	0.0301389	0.0782654	-0.00600244	0.112142	1.0545	0.994016	1.11867	1
335	prot-a-1018	ebi-a-GCST004131	Inflammatory bowel disease	|| id:prot-a-1018	Inverse variance weighted	22	-0.0297244	0.0168883	0.0783974	-0.0628255	0.00337662	0.970713	0.939107	1.00338	1
336	prot-a-323	ebi-a-GCST004131	Inflammatory bowel disease	|| id:prot-a-323	Inverse variance weighted	12	0.0520655	0.0296026	0.0786095	-0.00595571	0.110087	1.05344	0.994062	1.11637	1
337	prot-a-119	ebi-a-GCST004131	Inflammatory bowel disease	|| id:prot-a-119	Inverse variance weighted	16	-0.0587632	0.0334547	0.079003	-0.124334	0.00680802	0.94293	0.883084	1.00683	1
338	prot-a-1350	ebi-a-GCST004131	Inflammatory bowel disease	|| id:prot-a-1350	Inverse variance weighted	15	0.0517924	0.0295199	0.0793464	-0.00606661	0.109651	1.05316	0.993952	1.11589	1
339	prot-a-134	ebi-a-GCST004131	Inflammatory bowel disease	|| id:prot-a-134	Inverse variance weighted	21	-0.0312272	0.0178287	0.0798572	-0.0661714	0.00371701	0.969255	0.93597	1.00372	1
340	prot-a-2014	ebi-a-GCST004131	Inflammatory bowel disease	|| id:prot-a-2014	Inverse variance weighted	15	-0.0506538	0.0290024	0.080717	-0.107498	0.00619083	0.950608	0.898078	1.00621	1
341	prot-a-1582	ebi-a-GCST004131	Inflammatory bowel disease	|| id:prot-a-1582	Inverse variance weighted	23	0.0461904	0.0265024	0.0813548	-0.00575422	0.0981351	1.04727	0.994262	1.10311	1
342	prot-a-234	ebi-a-GCST004131	Inflammatory bowel disease	|| id:prot-a-234	Inverse variance weighted	19	-0.0413606	0.0237387	0.0814503	-0.0878884	0.00516713	0.959483	0.915863	1.00518	1
343	prot-a-1367	ebi-a-GCST004131	Inflammatory bowel disease	|| id:prot-a-1367	Inverse variance weighted	18	-0.0401677	0.0230993	0.0820508	-0.0854424	0.00510706	0.960628	0.918106	1.00512	1
344	prot-a-1111	ebi-a-GCST004131	Inflammatory bowel disease	|| id:prot-a-1111	Inverse variance weighted	23	-0.0405066	0.0233537	0.0828322	-0.0862797	0.00526662	0.960303	0.917338	1.00528	1
345	prot-a-2101	ebi-a-GCST004131	Inflammatory bowel disease	|| id:prot-a-2101	Inverse variance weighted	16	0.0572381	0.0330157	0.0829776	-0.00747261	0.121949	1.05891	0.992555	1.1297	1
346	prot-a-395	ebi-a-GCST004131	Inflammatory bowel disease	|| id:prot-a-395	Inverse variance weighted	21	-0.108147	0.0623853	0.083002	-0.230422	0.0141286	0.897496	0.794198	1.01423	1
347	prot-a-2504	ebi-a-GCST004131	Inflammatory bowel disease	|| id:prot-a-2504	Inverse variance weighted	18	0.0516571	0.0298282	0.0833055	-0.00680619	0.11012	1.05301	0.993217	1.11641	1
348	prot-a-2586	ebi-a-GCST004131	Inflammatory bowel disease	|| id:prot-a-2586	Inverse variance weighted	15	-0.0420434	0.0242829	0.0833806	-0.089638	0.00555109	0.958828	0.914262	1.00557	1
349	prot-a-1843	ebi-a-GCST004131	Inflammatory bowel disease	|| id:prot-a-1843	Inverse variance weighted	22	-0.0324329	0.0187514	0.0836975	-0.0691856	0.00431987	0.968087	0.933153	1.00433	1
350	prot-a-417	ebi-a-GCST004131	Inflammatory bowel disease	|| id:prot-a-417	Inverse variance weighted	18	0.0461764	0.0267357	0.0841423	-0.00622565	0.0985784	1.04726	0.993794	1.1036	1
351	prot-a-93	ebi-a-GCST004131	Inflammatory bowel disease	|| id:prot-a-93	Inverse variance weighted	19	0.0573953	0.0332383	0.0842062	-0.00775165	0.122542	1.05907	0.992278	1.13037	1
352	prot-a-1355	ebi-a-GCST004131	Inflammatory bowel disease	|| id:prot-a-1355	Inverse variance weighted	20	0.0518616	0.0300366	0.0842371	-0.00701013	0.110733	1.05323	0.993014	1.1171	1
353	prot-a-2933	ebi-a-GCST004131	Inflammatory bowel disease	|| id:prot-a-2933	Inverse variance weighted	17	-0.052888	0.0306522	0.0844511	-0.112966	0.00719027	0.948486	0.893181	1.00722	1
354	prot-a-2069	ebi-a-GCST004131	Inflammatory bowel disease	|| id:prot-a-2069	Inverse variance weighted	21	-0.0422158	0.0244889	0.0847304	-0.0902141	0.00578245	0.958663	0.913736	1.0058	1
355	prot-a-839	ebi-a-GCST004131	Inflammatory bowel disease	|| id:prot-a-839	Inverse variance weighted	18	0.053993	0.0313356	0.0848785	-0.00742481	0.115411	1.05548	0.992603	1.12233	1
356	prot-a-123	ebi-a-GCST004131	Inflammatory bowel disease	|| id:prot-a-123	Inverse variance weighted	21	-0.092244	0.0535671	0.0850645	-0.197235	0.0127475	0.911883	0.820997	1.01283	1
357	prot-a-2904	ebi-a-GCST004131	Inflammatory bowel disease	|| id:prot-a-2904	Inverse variance weighted	14	-0.0520454	0.0302939	0.0857938	-0.111421	0.00733066	0.949286	0.894562	1.00736	1
358	prot-a-704	ebi-a-GCST004131	Inflammatory bowel disease	|| id:prot-a-704	Inverse variance weighted	17	-0.0523585	0.0305022	0.0860619	-0.112143	0.00742585	0.948989	0.893917	1.00745	1
359	prot-a-15	ebi-a-GCST004131	Inflammatory bowel disease	|| id:prot-a-15	Inverse variance weighted	18	-0.080609	0.0469843	0.0862249	-0.172698	0.0114803	0.922554	0.841391	1.01155	1
360	prot-a-2336	ebi-a-GCST004131	Inflammatory bowel disease	|| id:prot-a-2336	Inverse variance weighted	23	0.0456096	0.0266139	0.086574	-0.00655358	0.0977728	1.04667	0.993468	1.10271	1
361	prot-a-2506	ebi-a-GCST004131	Inflammatory bowel disease	|| id:prot-a-2506	Inverse variance weighted	20	-0.0354275	0.0207093	0.0871361	-0.0760179	0.0051628	0.965193	0.9268	1.00518	1
362	prot-a-78	ebi-a-GCST004131	Inflammatory bowel disease	|| id:prot-a-78	Inverse variance weighted	14	0.0530303	0.0310032	0.0871777	-0.00773601	0.113797	1.05446	0.992294	1.12052	1
363	prot-a-2928	ebi-a-GCST004131	Inflammatory bowel disease	|| id:prot-a-2928	Inverse variance weighted	14	-0.0500329	0.0292775	0.0874651	-0.107417	0.00735087	0.951198	0.898151	1.00738	1
364	prot-a-710	ebi-a-GCST004131	Inflammatory bowel disease	|| id:prot-a-710	Inverse variance weighted	19	0.0312491	0.0183892	0.0892586	-0.00479366	0.0672919	1.03174	0.995218	1.06961	1
365	prot-a-466	ebi-a-GCST004131	Inflammatory bowel disease	|| id:prot-a-466	Inverse variance weighted	16	-0.0510729	0.0300868	0.0895991	-0.110043	0.00789729	0.950209	0.895796	1.00793	1
366	prot-a-3071	ebi-a-GCST004131	Inflammatory bowel disease	|| id:prot-a-3071	Inverse variance weighted	19	-0.0389644	0.0229654	0.089761	-0.0839766	0.00604771	0.961785	0.919453	1.00607	1
367	prot-a-865	ebi-a-GCST004131	Inflammatory bowel disease	|| id:prot-a-865	Inverse variance weighted	16	-0.0300996	0.0177418	0.0897848	-0.0648736	0.00467437	0.970349	0.937186	1.00469	1
368	prot-a-1159	ebi-a-GCST004131	Inflammatory bowel disease	|| id:prot-a-1159	Inverse variance weighted	16	-0.138624	0.0818157	0.0901995	-0.298983	0.0217346	0.870555	0.741572	1.02197	1
369	prot-a-2	ebi-a-GCST004131	Inflammatory bowel disease	|| id:prot-a-2	Inverse variance weighted	18	-0.0448096	0.0264483	0.0902216	-0.0966483	0.00702918	0.95618	0.907875	1.00705	1
370	prot-a-37	ebi-a-GCST004131	Inflammatory bowel disease	|| id:prot-a-37	Inverse variance weighted	19	0.0422515	0.0249437	0.0902892	-0.00663817	0.0911413	1.04316	0.993384	1.09542	1
371	prot-a-2077	ebi-a-GCST004131	Inflammatory bowel disease	|| id:prot-a-2077	Inverse variance weighted	17	-0.0625253	0.0369638	0.0907363	-0.134974	0.0099238	0.939389	0.873738	1.00997	1
372	prot-a-2603	ebi-a-GCST004131	Inflammatory bowel disease	|| id:prot-a-2603	Inverse variance weighted	27	-0.0414378	0.0245167	0.0909926	-0.0894906	0.00661498	0.959409	0.914397	1.00664	1
373	prot-a-2957	ebi-a-GCST004131	Inflammatory bowel disease	|| id:prot-a-2957	Inverse variance weighted	27	0.0424499	0.0251372	0.0912709	-0.00681891	0.0917187	1.04336	0.993204	1.09606	1
374	prot-a-1231	ebi-a-GCST004131	Inflammatory bowel disease	|| id:prot-a-1231	Inverse variance weighted	21	-0.0481034	0.0285193	0.0916615	-0.104001	0.0077944	0.953035	0.901224	1.00782	1
375	prot-a-142	ebi-a-GCST004131	Inflammatory bowel disease	|| id:prot-a-142	Inverse variance weighted	18	-0.0446087	0.0264551	0.0917569	-0.0964607	0.00724335	0.956372	0.908046	1.00727	1
376	prot-a-1455	ebi-a-GCST004131	Inflammatory bowel disease	|| id:prot-a-1455	Inverse variance weighted	23	0.0382614	0.0227406	0.0924682	-0.00631007	0.0828329	1.039	0.99371	1.08636	1
377	prot-a-1451	ebi-a-GCST004131	Inflammatory bowel disease	|| id:prot-a-1451	Inverse variance weighted	16	0.0638876	0.0380536	0.0931744	-0.0106974	0.138473	1.06597	0.98936	1.14852	1
378	prot-a-2227	ebi-a-GCST004131	Inflammatory bowel disease	|| id:prot-a-2227	Inverse variance weighted	15	-0.0475908	0.0283567	0.0932898	-0.10317	0.00798826	0.953524	0.901974	1.00802	1
379	prot-a-1904	ebi-a-GCST004131	Inflammatory bowel disease	|| id:prot-a-1904	Inverse variance weighted	22	-0.041943	0.0250278	0.0937658	-0.0909975	0.00711141	0.958924	0.91302	1.00714	1
380	prot-a-2623	ebi-a-GCST004131	Inflammatory bowel disease	|| id:prot-a-2623	Inverse variance weighted	19	0.021681	0.0129407	0.0938527	-0.00368272	0.0470448	1.02192	0.996324	1.04817	1
381	prot-a-886	ebi-a-GCST004131	Inflammatory bowel disease	|| id:prot-a-886	Inverse variance weighted	15	0.0534559	0.0319067	0.0938596	-0.00908128	0.115993	1.05491	0.99096	1.12299	1
382	prot-a-473	ebi-a-GCST004131	Inflammatory bowel disease	|| id:prot-a-473	Inverse variance weighted	18	0.0445795	0.0266137	0.0939227	-0.00758333	0.0967423	1.04559	0.992445	1.10158	1
383	prot-a-908	ebi-a-GCST004131	Inflammatory bowel disease	|| id:prot-a-908	Inverse variance weighted	22	0.0369048	0.0220393	0.0940326	-0.00629226	0.0801019	1.03759	0.993727	1.0834	1
384	prot-a-1914	ebi-a-GCST004131	Inflammatory bowel disease	|| id:prot-a-1914	Inverse variance weighted	13	-0.0500222	0.0299069	0.094407	-0.10864	0.00859539	0.951208	0.897054	1.00863	1
385	prot-a-1603	ebi-a-GCST004131	Inflammatory bowel disease	|| id:prot-a-1603	Inverse variance weighted	18	-0.0507476	0.0303701	0.0947273	-0.110273	0.00877783	0.950519	0.89559	1.00882	1
386	prot-a-2788	ebi-a-GCST004131	Inflammatory bowel disease	|| id:prot-a-2788	Inverse variance weighted	17	-0.0443792	0.0265666	0.0948226	-0.0964496	0.0076913	0.956591	0.908056	1.00772	1
387	prot-a-3202	ebi-a-GCST004131	Inflammatory bowel disease	|| id:prot-a-3202	Inverse variance weighted	15	-0.0366798	0.0219621	0.0948921	-0.0797256	0.006366	0.963985	0.92337	1.00639	1
388	prot-a-1624	ebi-a-GCST004131	Inflammatory bowel disease	|| id:prot-a-1624	Inverse variance weighted	25	-0.0352247	0.0211114	0.0952128	-0.076603	0.00615356	0.965388	0.926258	1.00617	1
389	prot-a-667	ebi-a-GCST004131	Inflammatory bowel disease	|| id:prot-a-667	Inverse variance weighted	20	0.0415224	0.0249427	0.0959695	-0.00736518	0.09041	1.0424	0.992662	1.09462	1
390	prot-a-435	ebi-a-GCST004131	Inflammatory bowel disease	|| id:prot-a-435	Inverse variance weighted	23	-0.0389391	0.0234146	0.0963072	-0.0848318	0.00695353	0.961809	0.918667	1.00698	1
391	prot-a-1069	ebi-a-GCST004131	Inflammatory bowel disease	|| id:prot-a-1069	Inverse variance weighted	16	-0.093928	0.056588	0.0969434	-0.204841	0.0169846	0.910348	0.814777	1.01713	1
392	prot-a-371	ebi-a-GCST004131	Inflammatory bowel disease	|| id:prot-a-371	Inverse variance weighted	24	-0.0550482	0.0331836	0.097137	-0.120088	0.00999177	0.94644	0.886842	1.01004	1
393	prot-a-1805	ebi-a-GCST004131	Inflammatory bowel disease	|| id:prot-a-1805	Inverse variance weighted	24	-0.0474143	0.0286335	0.0977416	-0.103536	0.00870739	0.953692	0.901644	1.00875	1
394	prot-a-520	ebi-a-GCST004131	Inflammatory bowel disease	|| id:prot-a-520	Inverse variance weighted	23	0.042549	0.0257037	0.0978504	-0.00783024	0.0929283	1.04347	0.9922	1.09738	1
395	prot-a-2841	ebi-a-GCST004131	Inflammatory bowel disease	|| id:prot-a-2841	Inverse variance weighted	18	0.0587837	0.035521	0.0979455	-0.0108376	0.128405	1.06055	0.989221	1.13701	1
396	prot-a-2497	ebi-a-GCST004131	Inflammatory bowel disease	|| id:prot-a-2497	Inverse variance weighted	17	-0.0448059	0.0270844	0.098065	-0.0978912	0.00827948	0.956183	0.906748	1.00831	1
397	prot-a-24	ebi-a-GCST004131	Inflammatory bowel disease	|| id:prot-a-24	Inverse variance weighted	20	-0.0489256	0.0295975	0.0983245	-0.106937	0.00908552	0.952252	0.898582	1.00913	1
398	prot-a-739	ebi-a-GCST004131	Inflammatory bowel disease	|| id:prot-a-739	Inverse variance weighted	15	0.0424675	0.0256984	0.0984247	-0.00790124	0.0928363	1.04338	0.99213	1.09728	1
399	prot-a-1243	ebi-a-GCST004131	Inflammatory bowel disease	|| id:prot-a-1243	Inverse variance weighted	25	0.0408791	0.0247943	0.099203	-0.00771772	0.0894758	1.04173	0.992312	1.0936	1
400	prot-a-2746	ebi-a-GCST004131	Inflammatory bowel disease	|| id:prot-a-2746	Inverse variance weighted	16	0.0482449	0.0292782	0.0993915	-0.00914032	0.10563	1.04943	0.990901	1.11141	1
401	prot-a-1810	ebi-a-GCST004131	Inflammatory bowel disease	|| id:prot-a-1810	Inverse variance weighted	23	-0.0319951	0.0194216	0.0994763	-0.0700614	0.00607123	0.968511	0.932337	1.00609	1
402	prot-a-1761	ebi-a-GCST004131	Inflammatory bowel disease	|| id:prot-a-1761	Inverse variance weighted	17	-0.0462911	0.0281334	0.0998849	-0.101433	0.00885043	0.954764	0.903542	1.00889	1
403	prot-a-2131	ebi-a-GCST004131	Inflammatory bowel disease	|| id:prot-a-2131	Inverse variance weighted	16	-0.0356867	0.02169	0.0999069	-0.0781992	0.00682574	0.964943	0.92478	1.00685	1
404	prot-a-789	ebi-a-GCST004131	Inflammatory bowel disease	|| id:prot-a-789	Inverse variance weighted	22	-0.043438	0.0264064	0.0999743	-0.0951946	0.0083186	0.957492	0.909196	1.00835	1
405	prot-a-2854	ebi-a-GCST004131	Inflammatory bowel disease	|| id:prot-a-2854	Inverse variance weighted	18	-0.0491763	0.0298979	0.10001	-0.107776	0.0094236	0.952013	0.897828	1.00947	1
406	prot-a-298	ebi-a-GCST004131	Inflammatory bowel disease	|| id:prot-a-298	Inverse variance weighted	13	-0.0497612	0.030302	0.100554	-0.109153	0.00963074	0.951457	0.896593	1.00968	1
407	prot-a-840	ebi-a-GCST004131	Inflammatory bowel disease	|| id:prot-a-840	Inverse variance weighted	19	-0.0313423	0.0191263	0.101274	-0.0688298	0.00614515	0.969144	0.933486	1.00616	1
408	prot-a-2757	ebi-a-GCST004131	Inflammatory bowel disease	|| id:prot-a-2757	Inverse variance weighted	17	0.0550621	0.0336064	0.101329	-0.0108064	0.120931	1.05661	0.989252	1.12855	1
409	prot-a-2644	ebi-a-GCST004131	Inflammatory bowel disease	|| id:prot-a-2644	Inverse variance weighted	16	0.0440815	0.0269166	0.101483	-0.00867507	0.0968381	1.04507	0.991362	1.10168	1
410	prot-a-1564	ebi-a-GCST004131	Inflammatory bowel disease	|| id:prot-a-1564	Inverse variance weighted	14	0.0502701	0.0307086	0.10163	-0.0099188	0.110459	1.05156	0.99013	1.11679	1
411	prot-a-2752	ebi-a-GCST004131	Inflammatory bowel disease	|| id:prot-a-2752	Inverse variance weighted	22	0.0471398	0.0288189	0.101897	-0.00934522	0.103625	1.04827	0.990698	1.10918	1
412	prot-a-203	ebi-a-GCST004131	Inflammatory bowel disease	|| id:prot-a-203	Inverse variance weighted	22	0.060497	0.0369909	0.101953	-0.0120052	0.132999	1.06236	0.988067	1.14225	1
413	prot-a-1031	ebi-a-GCST004131	Inflammatory bowel disease	|| id:prot-a-1031	Inverse variance weighted	17	-0.0452848	0.0277235	0.102376	-0.0996229	0.00905331	0.955725	0.905179	1.00909	1
414	prot-a-637	ebi-a-GCST004131	Inflammatory bowel disease	|| id:prot-a-637	Inverse variance weighted	18	0.0457306	0.0280179	0.102639	-0.00918444	0.100646	1.04679	0.990858	1.10588	1
415	prot-a-2811	ebi-a-GCST004131	Inflammatory bowel disease	|| id:prot-a-2811	Inverse variance weighted	24	-0.0360158	0.0220665	0.102648	-0.0792662	0.00723454	0.964625	0.923794	1.00726	1
416	prot-a-708	ebi-a-GCST004131	Inflammatory bowel disease	|| id:prot-a-708	Inverse variance weighted	17	-0.0454701	0.0279024	0.103183	-0.100159	0.00921847	0.955548	0.904694	1.00926	1
417	prot-a-709	ebi-a-GCST004131	Inflammatory bowel disease	|| id:prot-a-709	Inverse variance weighted	20	0.0451886	0.0277348	0.103247	-0.00917159	0.0995488	1.04623	0.99087	1.10467	1
418	prot-a-997	ebi-a-GCST004131	Inflammatory bowel disease	|| id:prot-a-997	Inverse variance weighted	20	0.0411632	0.0252833	0.103507	-0.00839194	0.0907184	1.04202	0.991643	1.09496	1
419	prot-a-3066	ebi-a-GCST004131	Inflammatory bowel disease	|| id:prot-a-3066	Inverse variance weighted	24	0.044682	0.0274585	0.103683	-0.00913672	0.0985006	1.0457	0.990905	1.10352	1
420	prot-a-1206	ebi-a-GCST004131	Inflammatory bowel disease	|| id:prot-a-1206	Inverse variance weighted	21	-0.0483593	0.0297332	0.103855	-0.106636	0.0099177	0.952791	0.898853	1.00997	1
421	prot-a-2083	ebi-a-GCST004131	Inflammatory bowel disease	|| id:prot-a-2083	Inverse variance weighted	17	-0.0336775	0.0207296	0.104246	-0.0743075	0.00695249	0.966883	0.928386	1.00698	1
422	prot-a-407	ebi-a-GCST004131	Inflammatory bowel disease	|| id:prot-a-407	Inverse variance weighted	18	-0.0467503	0.0287878	0.104383	-0.103174	0.00967365	0.954326	0.90197	1.00972	1
423	prot-a-1008	ebi-a-GCST004131	Inflammatory bowel disease	|| id:prot-a-1008	Inverse variance weighted	17	0.0444149	0.0273669	0.104602	-0.00922428	0.0980541	1.04542	0.990818	1.10302	1
424	prot-a-1529	ebi-a-GCST004131	Inflammatory bowel disease	|| id:prot-a-1529	Inverse variance weighted	23	0.0418491	0.0257975	0.104756	-0.00871388	0.0924122	1.04274	0.991324	1.09682	1
425	prot-a-2146	ebi-a-GCST004131	Inflammatory bowel disease	|| id:prot-a-2146	Inverse variance weighted	23	0.0616395	0.0380079	0.104856	-0.0128559	0.136135	1.06358	0.987226	1.14584	1
426	prot-a-1846	ebi-a-GCST004131	Inflammatory bowel disease	|| id:prot-a-1846	Inverse variance weighted	21	-0.0441882	0.0272559	0.104967	-0.0976097	0.00923324	0.956774	0.907003	1.00928	1
427	prot-a-2578	ebi-a-GCST004131	Inflammatory bowel disease	|| id:prot-a-2578	Inverse variance weighted	18	-0.0567208	0.034997	0.105075	-0.125315	0.0118733	0.944858	0.882219	1.01194	1
428	prot-a-2089	ebi-a-GCST004131	Inflammatory bowel disease	|| id:prot-a-2089	Inverse variance weighted	20	-0.0409906	0.0252931	0.105099	-0.0905652	0.00858395	0.959838	0.913415	1.00862	1
429	prot-a-2192	ebi-a-GCST004131	Inflammatory bowel disease	|| id:prot-a-2192	Inverse variance weighted	21	0.0466157	0.0287862	0.105366	-0.00980526	0.103037	1.04772	0.990243	1.10853	1
430	prot-a-1152	ebi-a-GCST004131	Inflammatory bowel disease	|| id:prot-a-1152	Inverse variance weighted	23	-0.0240387	0.0148684	0.10593	-0.0531808	0.0051034	0.976248	0.948209	1.00512	1
431	prot-a-111	ebi-a-GCST004131	Inflammatory bowel disease	|| id:prot-a-111	Inverse variance weighted	17	-0.0618909	0.0382903	0.106017	-0.13694	0.0131581	0.939985	0.872023	1.01325	1
432	prot-a-743	ebi-a-GCST004131	Inflammatory bowel disease	|| id:prot-a-743	Inverse variance weighted	24	-0.0617524	0.0382206	0.106162	-0.136665	0.0131599	0.940116	0.872263	1.01325	1
433	prot-a-1907	ebi-a-GCST004131	Inflammatory bowel disease	|| id:prot-a-1907	Inverse variance weighted	11	-0.0548803	0.0339685	0.106176	-0.121459	0.011698	0.946598	0.885628	1.01177	1
434	prot-a-1512	ebi-a-GCST004131	Inflammatory bowel disease	|| id:prot-a-1512	Inverse variance weighted	21	-0.0431388	0.0267156	0.106367	-0.0955014	0.00922386	0.957778	0.908917	1.00927	1
435	prot-a-176	ebi-a-GCST004131	Inflammatory bowel disease	|| id:prot-a-176	Inverse variance weighted	15	-0.026039	0.0161271	0.106396	-0.0576481	0.0055702	0.974297	0.943982	1.00559	1
436	prot-a-3259	ebi-a-GCST004131	Inflammatory bowel disease	|| id:prot-a-3259	Inverse variance weighted	20	-0.0578369	0.0359293	0.107454	-0.128258	0.0125844	0.943804	0.879626	1.01266	1
437	prot-a-1692	ebi-a-GCST004131	Inflammatory bowel disease	|| id:prot-a-1692	Inverse variance weighted	19	0.0600379	0.0373001	0.107487	-0.0130703	0.133146	1.06188	0.987015	1.14242	1
438	prot-a-143	ebi-a-GCST004131	Inflammatory bowel disease	|| id:prot-a-143	Inverse variance weighted	14	-0.0375812	0.0233512	0.107531	-0.0833497	0.00818718	0.963116	0.920029	1.00822	1
439	prot-a-500	ebi-a-GCST004131	Inflammatory bowel disease	|| id:prot-a-500	Inverse variance weighted	23	0.0425272	0.026447	0.107831	-0.0093089	0.0943633	1.04344	0.990734	1.09896	1
440	prot-a-279	ebi-a-GCST004131	Inflammatory bowel disease	|| id:prot-a-279	Inverse variance weighted	19	-0.0395145	0.024602	0.108241	-0.0877345	0.00870545	0.961256	0.916004	1.00874	1
441	prot-a-3276	ebi-a-GCST004131	Inflammatory bowel disease	|| id:prot-a-3276	Inverse variance weighted	24	-0.0430604	0.0268193	0.108367	-0.0956262	0.00950542	0.957854	0.908804	1.00955	1
442	prot-a-2149	ebi-a-GCST004131	Inflammatory bowel disease	|| id:prot-a-2149	Inverse variance weighted	18	0.0436453	0.0271986	0.108562	-0.00966394	0.0969545	1.04461	0.990383	1.10181	1
443	prot-a-2997	ebi-a-GCST004131	Inflammatory bowel disease	|| id:prot-a-2997	Inverse variance weighted	18	0.0331724	0.0206747	0.108606	-0.00735005	0.0736948	1.03373	0.992677	1.07648	1
444	prot-a-331	ebi-a-GCST004131	Inflammatory bowel disease	|| id:prot-a-331	Inverse variance weighted	21	0.0426838	0.0266058	0.108647	-0.00946354	0.0948311	1.04361	0.990581	1.09947	1
445	prot-a-1424	ebi-a-GCST004131	Inflammatory bowel disease	|| id:prot-a-1424	Inverse variance weighted	16	-0.0471439	0.0294272	0.109144	-0.104821	0.0105334	0.95395	0.900485	1.01059	1
446	prot-a-349	ebi-a-GCST004131	Inflammatory bowel disease	|| id:prot-a-349	Inverse variance weighted	18	-0.0372772	0.0232922	0.109506	-0.0829299	0.00837541	0.963409	0.920416	1.00841	1
447	prot-a-1596	ebi-a-GCST004131	Inflammatory bowel disease	|| id:prot-a-1596	Inverse variance weighted	19	-0.0530143	0.0332024	0.110332	-0.118091	0.0120624	0.948366	0.888615	1.01214	1
448	prot-a-588	ebi-a-GCST004131	Inflammatory bowel disease	|| id:prot-a-588	Inverse variance weighted	12	0.0676962	0.0424551	0.110816	-0.0155157	0.150908	1.07004	0.984604	1.16289	1
449	prot-a-1004	ebi-a-GCST004131	Inflammatory bowel disease	|| id:prot-a-1004	Inverse variance weighted	24	-0.036565	0.0229858	0.111662	-0.0816171	0.00848706	0.964095	0.921625	1.00852	1
450	prot-a-606	ebi-a-GCST004131	Inflammatory bowel disease	|| id:prot-a-606	Inverse variance weighted	21	0.0436916	0.0274901	0.11198	-0.010189	0.0975722	1.04466	0.989863	1.10249	1
451	prot-a-857	ebi-a-GCST004131	Inflammatory bowel disease	|| id:prot-a-857	Inverse variance weighted	18	0.0443547	0.0279195	0.112136	-0.0103675	0.0990769	1.04535	0.989686	1.10415	1
452	prot-a-2404	ebi-a-GCST004131	Inflammatory bowel disease	|| id:prot-a-2404	Inverse variance weighted	23	0.0334766	0.0211079	0.112745	-0.00789492	0.0748481	1.03404	0.992136	1.07772	1
453	prot-a-2211	ebi-a-GCST004131	Inflammatory bowel disease	|| id:prot-a-2211	Inverse variance weighted	22	0.0484218	0.030538	0.112825	-0.0114327	0.108276	1.04961	0.988632	1.11436	1
454	prot-a-836	ebi-a-GCST004131	Inflammatory bowel disease	|| id:prot-a-836	Inverse variance weighted	20	0.0545036	0.0343843	0.112936	-0.0128895	0.121897	1.05602	0.987193	1.12964	1
455	prot-a-1066	ebi-a-GCST004131	Inflammatory bowel disease	|| id:prot-a-1066	Inverse variance weighted	16	-0.0466227	0.0294461	0.113347	-0.104337	0.0110916	0.954447	0.900922	1.01115	1
456	prot-a-363	ebi-a-GCST004131	Inflammatory bowel disease	|| id:prot-a-363	Inverse variance weighted	20	0.0448844	0.0283629	0.113535	-0.0107069	0.100476	1.04591	0.98935	1.1057	1
457	prot-a-2976	ebi-a-GCST004131	Inflammatory bowel disease	|| id:prot-a-2976	Inverse variance weighted	16	0.0463518	0.0292934	0.113575	-0.0110634	0.103767	1.04744	0.988998	1.10934	1
458	prot-a-227	ebi-a-GCST004131	Inflammatory bowel disease	|| id:prot-a-227	Inverse variance weighted	24	-0.03309	0.0209398	0.114051	-0.0741321	0.00795204	0.967451	0.928549	1.00798	1
459	prot-a-1475	ebi-a-GCST004131	Inflammatory bowel disease	|| id:prot-a-1475	Inverse variance weighted	23	0.0359088	0.0227354	0.11424	-0.00865265	0.0804702	1.03656	0.991385	1.0838	1
460	prot-a-2502	ebi-a-GCST004131	Inflammatory bowel disease	|| id:prot-a-2502	Inverse variance weighted	26	-0.0276319	0.0175049	0.114446	-0.0619416	0.00667781	0.972746	0.939938	1.0067	1
461	prot-a-2250	ebi-a-GCST004131	Inflammatory bowel disease	|| id:prot-a-2250	Inverse variance weighted	17	-0.044321	0.0280904	0.114613	-0.0993782	0.0107363	0.956647	0.9054	1.01079	1
462	prot-a-2186	ebi-a-GCST004131	Inflammatory bowel disease	|| id:prot-a-2186	Inverse variance weighted	19	-0.0480258	0.0304957	0.115294	-0.107797	0.0117458	0.953109	0.897809	1.01182	1
463	prot-a-102	ebi-a-GCST004131	Inflammatory bowel disease	|| id:prot-a-102	Inverse variance weighted	21	-0.0514177	0.0326905	0.115751	-0.115491	0.0126557	0.949882	0.890928	1.01274	1
464	prot-a-2708	ebi-a-GCST004131	Inflammatory bowel disease	|| id:prot-a-2708	Inverse variance weighted	14	-0.0580773	0.03696	0.1161	-0.130519	0.0143643	0.943577	0.87764	1.01447	1
465	prot-a-1474	ebi-a-GCST004131	Inflammatory bowel disease	|| id:prot-a-1474	Inverse variance weighted	21	-0.0374513	0.0239045	0.117184	-0.0843042	0.00940161	0.963241	0.919152	1.00945	1
466	prot-a-1924	ebi-a-GCST004131	Inflammatory bowel disease	|| id:prot-a-1924	Inverse variance weighted	16	0.0458132	0.0292884	0.117768	-0.011592	0.103218	1.04688	0.988475	1.10873	1
467	prot-a-1606	ebi-a-GCST004131	Inflammatory bowel disease	|| id:prot-a-1606	Inverse variance weighted	18	0.0430287	0.0275527	0.118361	-0.0109745	0.0970319	1.04397	0.989085	1.1019	1
468	prot-a-2809	ebi-a-GCST004131	Inflammatory bowel disease	|| id:prot-a-2809	Inverse variance weighted	19	0.0567982	0.0363745	0.118409	-0.0144958	0.128092	1.05844	0.985609	1.13666	1
469	prot-a-3149	ebi-a-GCST004131	Inflammatory bowel disease	|| id:prot-a-3149	Inverse variance weighted	16	0.0516308	0.0330657	0.118415	-0.013178	0.11644	1.05299	0.986908	1.12349	1
470	prot-a-73	ebi-a-GCST004131	Inflammatory bowel disease	|| id:prot-a-73	Inverse variance weighted	21	-0.0346058	0.0221632	0.118427	-0.0780457	0.00883406	0.965986	0.924922	1.00887	1
471	prot-a-2814	ebi-a-GCST004131	Inflammatory bowel disease	|| id:prot-a-2814	Inverse variance weighted	24	0.0456268	0.0292316	0.118554	-0.0116671	0.102921	1.04668	0.988401	1.1084	1
472	prot-a-1662	ebi-a-GCST004131	Inflammatory bowel disease	|| id:prot-a-1662	Inverse variance weighted	28	0.0355512	0.0227984	0.118908	-0.00913367	0.0802361	1.03619	0.990908	1.08354	1
473	prot-a-2264	ebi-a-GCST004131	Inflammatory bowel disease	|| id:prot-a-2264	Inverse variance weighted	16	0.0629303	0.0403714	0.119047	-0.0161975	0.142058	1.06495	0.983933	1.15264	1
474	prot-a-1120	ebi-a-GCST004131	Inflammatory bowel disease	|| id:prot-a-1120	Inverse variance weighted	16	0.0439466	0.0281951	0.119076	-0.0113157	0.0992089	1.04493	0.988748	1.1043	1
475	prot-a-249	ebi-a-GCST004131	Inflammatory bowel disease	|| id:prot-a-249	Inverse variance weighted	18	0.041131	0.0263966	0.119188	-0.0106063	0.0928683	1.04199	0.98945	1.09732	1
476	prot-a-2194	ebi-a-GCST004131	Inflammatory bowel disease	|| id:prot-a-2194	Inverse variance weighted	14	-0.0240697	0.0154645	0.119602	-0.0543801	0.00624076	0.976218	0.947072	1.00626	1
477	prot-a-2165	ebi-a-GCST004131	Inflammatory bowel disease	|| id:prot-a-2165	Inverse variance weighted	12	0.0498246	0.0320335	0.119853	-0.0129611	0.11261	1.05109	0.987123	1.1192	1
478	prot-a-1371	ebi-a-GCST004131	Inflammatory bowel disease	|| id:prot-a-1371	Inverse variance weighted	19	-0.0308764	0.0198665	0.120138	-0.0698149	0.00806198	0.969595	0.932566	1.00809	1
479	prot-a-1252	ebi-a-GCST004131	Inflammatory bowel disease	|| id:prot-a-1252	Inverse variance weighted	21	-0.0408003	0.0262592	0.120243	-0.0922684	0.0106677	0.960021	0.91186	1.01072	1
480	prot-a-1779	ebi-a-GCST004131	Inflammatory bowel disease	|| id:prot-a-1779	Inverse variance weighted	18	0.0482333	0.0310665	0.120523	-0.0126571	0.109124	1.04942	0.987423	1.1153	1
481	prot-a-1598	ebi-a-GCST004131	Inflammatory bowel disease	|| id:prot-a-1598	Inverse variance weighted	22	0.0276879	0.0178368	0.120594	-0.00727232	0.0626481	1.02807	0.992754	1.06465	1
482	prot-a-1988	ebi-a-GCST004131	Inflammatory bowel disease	|| id:prot-a-1988	Inverse variance weighted	22	-0.0423135	0.0272732	0.12079	-0.095769	0.011142	0.958569	0.908674	1.0112	1
483	prot-a-3060	ebi-a-GCST004131	Inflammatory bowel disease	|| id:prot-a-3060	Inverse variance weighted	19	0.0424779	0.0274613	0.121905	-0.0113462	0.0963019	1.04339	0.988718	1.10109	1
484	prot-a-2127	ebi-a-GCST004131	Inflammatory bowel disease	|| id:prot-a-2127	Inverse variance weighted	19	-0.0447897	0.0289761	0.122166	-0.101583	0.0120035	0.956199	0.903406	1.01208	1
485	prot-a-1849	ebi-a-GCST004131	Inflammatory bowel disease	|| id:prot-a-1849	Inverse variance weighted	13	-0.0369001	0.0238748	0.122209	-0.0836948	0.00989454	0.963772	0.919712	1.00994	1
486	prot-a-939	ebi-a-GCST004131	Inflammatory bowel disease	|| id:prot-a-939	Inverse variance weighted	19	-0.0649395	0.0420582	0.122579	-0.147373	0.0174945	0.937124	0.862972	1.01765	1
487	prot-a-1826	ebi-a-GCST004131	Inflammatory bowel disease	|| id:prot-a-1826	Inverse variance weighted	16	0.0612097	0.0396567	0.122712	-0.0165175	0.138937	1.06312	0.983618	1.14905	1
488	prot-a-1462	ebi-a-GCST004131	Inflammatory bowel disease	|| id:prot-a-1462	Inverse variance weighted	11	0.0664703	0.043078	0.122826	-0.0179627	0.150903	1.06873	0.982198	1.16288	1
489	prot-a-1434	ebi-a-GCST004131	Inflammatory bowel disease	|| id:prot-a-1434	Inverse variance weighted	21	-0.0378321	0.0245235	0.122907	-0.0858982	0.010234	0.962875	0.917688	1.01029	1
490	prot-a-3216	ebi-a-GCST004131	Inflammatory bowel disease	|| id:prot-a-3216	Inverse variance weighted	22	0.0301746	0.0195602	0.122915	-0.00816342	0.0685126	1.03063	0.99187	1.07091	1
491	prot-a-1379	ebi-a-GCST004131	Inflammatory bowel disease	|| id:prot-a-1379	Inverse variance weighted	18	-0.0402043	0.0260656	0.122969	-0.0912929	0.0108842	0.960593	0.91275	1.01094	1
492	prot-a-121	ebi-a-GCST004131	Inflammatory bowel disease	|| id:prot-a-121	Inverse variance weighted	29	-0.026067	0.0169281	0.123594	-0.0592461	0.00711212	0.97427	0.942475	1.00714	1
493	prot-a-2178	ebi-a-GCST004131	Inflammatory bowel disease	|| id:prot-a-2178	Inverse variance weighted	19	-0.0393665	0.0255686	0.123648	-0.0894811	0.010748	0.961398	0.914406	1.01081	1
494	prot-a-3091	ebi-a-GCST004131	Inflammatory bowel disease	|| id:prot-a-3091	Inverse variance weighted	20	0.0418563	0.0271892	0.123696	-0.0114347	0.0951472	1.04274	0.98863	1.09982	1
495	prot-a-280	ebi-a-GCST004131	Inflammatory bowel disease	|| id:prot-a-280	Inverse variance weighted	19	0.043747	0.0284265	0.123817	-0.0119691	0.099463	1.04472	0.988102	1.10458	1
496	prot-a-410	ebi-a-GCST004131	Inflammatory bowel disease	|| id:prot-a-410	Inverse variance weighted	26	0.0268013	0.0174158	0.123826	-0.00733363	0.0609363	1.02716	0.992693	1.06283	1
497	prot-a-3064	ebi-a-GCST004131	Inflammatory bowel disease	|| id:prot-a-3064	Inverse variance weighted	14	0.0628364	0.0408656	0.124138	-0.0172601	0.142933	1.06485	0.982888	1.15365	1
498	prot-a-1461	ebi-a-GCST004131	Inflammatory bowel disease	|| id:prot-a-1461	Inverse variance weighted	30	0.0470249	0.0305916	0.124249	-0.0129347	0.106985	1.04815	0.987149	1.11292	1
499	prot-a-1886	ebi-a-GCST004131	Inflammatory bowel disease	|| id:prot-a-1886	Inverse variance weighted	20	0.0418514	0.0272377	0.124409	-0.0115344	0.0952373	1.04274	0.988532	1.09992	1
500	prot-a-2758	ebi-a-GCST004131	Inflammatory bowel disease	|| id:prot-a-2758	Inverse variance weighted	23	-0.0368494	0.0239929	0.124577	-0.0838755	0.0101768	0.963821	0.919546	1.01023	1
501	prot-a-2817	ebi-a-GCST004131	Inflammatory bowel disease	|| id:prot-a-2817	Inverse variance weighted	21	-0.03661	0.0238519	0.124811	-0.0833598	0.0101397	0.964052	0.92002	1.01019	1
502	prot-a-282	ebi-a-GCST004131	Inflammatory bowel disease	|| id:prot-a-282	Inverse variance weighted	22	-0.0410525	0.0267506	0.124872	-0.0934836	0.0113786	0.959779	0.910753	1.01144	1
503	prot-a-1687	ebi-a-GCST004131	Inflammatory bowel disease	|| id:prot-a-1687	Inverse variance weighted	20	0.0370602	0.0241552	0.124967	-0.010284	0.0844044	1.03776	0.989769	1.08807	1
504	prot-a-1153	ebi-a-GCST004131	Inflammatory bowel disease	|| id:prot-a-1153	Inverse variance weighted	19	-0.0238525	0.0155604	0.125303	-0.0543509	0.00664601	0.97643	0.9471	1.00667	1
505	prot-a-311	ebi-a-GCST004131	Inflammatory bowel disease	|| id:prot-a-311	Inverse variance weighted	20	0.0327515	0.0213931	0.125784	-0.00917892	0.0746819	1.03329	0.990863	1.07754	1
506	prot-a-3125	ebi-a-GCST004131	Inflammatory bowel disease	|| id:prot-a-3125	Inverse variance weighted	13	0.0585908	0.038275	0.125822	-0.0164281	0.13361	1.06034	0.983706	1.14295	1
507	prot-a-971	ebi-a-GCST004131	Inflammatory bowel disease	|| id:prot-a-971	Inverse variance weighted	13	0.0209247	0.0136713	0.125877	-0.00587094	0.0477204	1.02115	0.994146	1.04888	1
508	prot-a-164	ebi-a-GCST004131	Inflammatory bowel disease	|| id:prot-a-164	Inverse variance weighted	44	0.027357	0.0179006	0.126445	-0.00772819	0.0624421	1.02773	0.992302	1.06443	1
509	prot-a-39	ebi-a-GCST004131	Inflammatory bowel disease	|| id:prot-a-39	Inverse variance weighted	17	-0.0459567	0.0300821	0.126585	-0.104918	0.0130042	0.955083	0.900399	1.01309	1
510	prot-a-2049	ebi-a-GCST004131	Inflammatory bowel disease	|| id:prot-a-2049	Inverse variance weighted	16	-0.0431738	0.0282988	0.127099	-0.0986394	0.0122918	0.957745	0.906069	1.01237	1
511	prot-a-329	ebi-a-GCST004131	Inflammatory bowel disease	|| id:prot-a-329	Inverse variance weighted	13	-0.0615549	0.0403591	0.127214	-0.140659	0.017549	0.940301	0.868786	1.0177	1
512	prot-a-2110	ebi-a-GCST004131	Inflammatory bowel disease	|| id:prot-a-2110	Inverse variance weighted	19	0.0412219	0.0270594	0.127663	-0.0118146	0.0942583	1.04208	0.988255	1.09884	1
513	prot-a-296	ebi-a-GCST004131	Inflammatory bowel disease	|| id:prot-a-296	Inverse variance weighted	16	-0.0433658	0.0284668	0.127663	-0.0991607	0.0124291	0.957561	0.905597	1.01251	1
514	prot-a-3102	ebi-a-GCST004131	Inflammatory bowel disease	|| id:prot-a-3102	Inverse variance weighted	24	-0.0350646	0.0230594	0.128355	-0.080261	0.0101318	0.965543	0.922875	1.01018	1
515	prot-a-897	ebi-a-GCST004131	Inflammatory bowel disease	|| id:prot-a-897	Inverse variance weighted	13	0.0737368	0.0485036	0.128452	-0.0213302	0.168804	1.07652	0.978896	1.18389	1
516	prot-a-1127	ebi-a-GCST004131	Inflammatory bowel disease	|| id:prot-a-1127	Inverse variance weighted	17	-0.0647683	0.0426261	0.128649	-0.148315	0.0187788	0.937285	0.862159	1.01896	1
517	prot-a-185	ebi-a-GCST004131	Inflammatory bowel disease	|| id:prot-a-185	Inverse variance weighted	26	-0.089047	0.0586173	0.128731	-0.203937	0.0258429	0.914803	0.815514	1.02618	1
518	prot-a-821	ebi-a-GCST004131	Inflammatory bowel disease	|| id:prot-a-821	Inverse variance weighted	17	-0.0530163	0.0349689	0.129494	-0.121555	0.0155226	0.948365	0.885542	1.01564	1
519	prot-a-2433	ebi-a-GCST004131	Inflammatory bowel disease	|| id:prot-a-2433	Inverse variance weighted	9	-0.0612734	0.0404505	0.12983	-0.140556	0.0180096	0.940566	0.868875	1.01817	1
520	prot-a-207	ebi-a-GCST004131	Inflammatory bowel disease	|| id:prot-a-207	Inverse variance weighted	18	0.023621	0.0155938	0.129831	-0.00694287	0.0541848	1.0239	0.993081	1.05568	1
521	prot-a-1250	ebi-a-GCST004131	Inflammatory bowel disease	|| id:prot-a-1250	Inverse variance weighted	16	0.0476523	0.0314625	0.129881	-0.0140143	0.109319	1.04881	0.986083	1.11552	1
522	prot-a-2869	ebi-a-GCST004131	Inflammatory bowel disease	|| id:prot-a-2869	Inverse variance weighted	18	-0.0427009	0.028232	0.130407	-0.0980357	0.0126338	0.958198	0.906617	1.01271	1
523	prot-a-306	ebi-a-GCST004131	Inflammatory bowel disease	|| id:prot-a-306	Inverse variance weighted	15	0.0592559	0.0391842	0.130473	-0.0175452	0.136057	1.06105	0.982608	1.14575	1
524	prot-a-1928	ebi-a-GCST004131	Inflammatory bowel disease	|| id:prot-a-1928	Inverse variance weighted	23	-0.0341372	0.0225759	0.130506	-0.078386	0.0101116	0.966439	0.924607	1.01016	1
525	prot-a-967	ebi-a-GCST004131	Inflammatory bowel disease	|| id:prot-a-967	Inverse variance weighted	19	-0.049475	0.0327858	0.13129	-0.113735	0.0147853	0.951729	0.892494	1.0149	1
526	prot-a-1471	ebi-a-GCST004131	Inflammatory bowel disease	|| id:prot-a-1471	Inverse variance weighted	25	0.0739128	0.0490229	0.131626	-0.0221721	0.169998	1.07671	0.978072	1.1853	1
527	prot-a-3261	ebi-a-GCST004131	Inflammatory bowel disease	|| id:prot-a-3261	Inverse variance weighted	19	-0.0468432	0.0311043	0.132066	-0.107808	0.0141212	0.954237	0.8978	1.01422	1
528	prot-a-2323	ebi-a-GCST004131	Inflammatory bowel disease	|| id:prot-a-2323	Inverse variance weighted	18	-0.0406404	0.0269973	0.132234	-0.0935552	0.0122744	0.960174	0.910688	1.01235	1
529	prot-a-1544	ebi-a-GCST004131	Inflammatory bowel disease	|| id:prot-a-1544	Inverse variance weighted	21	0.0401702	0.0267266	0.132839	-0.012214	0.0925544	1.04099	0.98786	1.09697	1
530	prot-a-2638	ebi-a-GCST004131	Inflammatory bowel disease	|| id:prot-a-2638	Inverse variance weighted	11	0.0840568	0.0559967	0.133329	-0.0256968	0.19381	1.08769	0.974631	1.21387	1
531	prot-a-2782	ebi-a-GCST004131	Inflammatory bowel disease	|| id:prot-a-2782	Inverse variance weighted	15	-0.0343212	0.0228755	0.133525	-0.0791572	0.0105148	0.966261	0.923895	1.01057	1
532	prot-a-2696	ebi-a-GCST004131	Inflammatory bowel disease	|| id:prot-a-2696	Inverse variance weighted	19	0.0388768	0.0259136	0.13355	-0.0119138	0.0896674	1.03964	0.988157	1.09381	1
533	prot-a-2434	ebi-a-GCST004131	Inflammatory bowel disease	|| id:prot-a-2434	Inverse variance weighted	18	-0.0554887	0.0371062	0.134809	-0.128217	0.0172394	0.946023	0.879663	1.01739	1
534	prot-a-2139	ebi-a-GCST004131	Inflammatory bowel disease	|| id:prot-a-2139	Inverse variance weighted	20	-0.0211451	0.0141479	0.135026	-0.048875	0.00658483	0.979077	0.9523	1.00661	1
535	prot-a-1392	ebi-a-GCST004131	Inflammatory bowel disease	|| id:prot-a-1392	Inverse variance weighted	15	-0.046408	0.0310604	0.135144	-0.107286	0.0144704	0.954652	0.898268	1.01458	1
536	prot-a-819	ebi-a-GCST004131	Inflammatory bowel disease	|| id:prot-a-819	Inverse variance weighted	17	-0.0356235	0.0238643	0.135502	-0.0823974	0.0111505	0.965004	0.920906	1.01121	1
537	prot-a-1102	ebi-a-GCST004131	Inflammatory bowel disease	|| id:prot-a-1102	Inverse variance weighted	27	-0.0449344	0.0301197	0.135736	-0.103969	0.0141002	0.95606	0.901253	1.0142	1
538	prot-a-2806	ebi-a-GCST004131	Inflammatory bowel disease	|| id:prot-a-2806	Inverse variance weighted	18	-0.0594258	0.0398702	0.136098	-0.137571	0.0187198	0.942305	0.871472	1.0189	1
539	prot-a-1911	ebi-a-GCST004131	Inflammatory bowel disease	|| id:prot-a-1911	Inverse variance weighted	17	0.0490332	0.0329083	0.136225	-0.015467	0.113533	1.05026	0.984652	1.12023	1
540	prot-a-2912	ebi-a-GCST004131	Inflammatory bowel disease	|| id:prot-a-2912	Inverse variance weighted	15	0.0420019	0.0281897	0.136231	-0.0132499	0.0972537	1.0429	0.986838	1.10214	1
541	prot-a-1372	ebi-a-GCST004131	Inflammatory bowel disease	|| id:prot-a-1372	Inverse variance weighted	13	-0.0557621	0.0374472	0.136465	-0.129159	0.0176344	0.945764	0.878835	1.01779	1
542	prot-a-732	ebi-a-GCST004131	Inflammatory bowel disease	|| id:prot-a-732	Inverse variance weighted	14	0.0447581	0.0300718	0.136651	-0.0141825	0.103699	1.04577	0.985918	1.10927	1
543	prot-a-1533	ebi-a-GCST004131	Inflammatory bowel disease	|| id:prot-a-1533	Inverse variance weighted	20	-0.0697231	0.0468626	0.136798	-0.161574	0.0221276	0.932652	0.850804	1.02237	1
544	prot-a-1777	ebi-a-GCST004131	Inflammatory bowel disease	|| id:prot-a-1777	Inverse variance weighted	21	-0.0401804	0.0270151	0.136927	-0.09313	0.0127692	0.960616	0.911075	1.01285	1
545	prot-a-2716	ebi-a-GCST004131	Inflammatory bowel disease	|| id:prot-a-2716	Inverse variance weighted	21	-0.0291434	0.0196036	0.137111	-0.0675665	0.00927962	0.971277	0.934666	1.00932	1
546	prot-a-398	ebi-a-GCST004131	Inflammatory bowel disease	|| id:prot-a-398	Inverse variance weighted	21	0.0379842	0.0255555	0.137189	-0.0121047	0.088073	1.03871	0.987968	1.09207	1
547	prot-a-1244	ebi-a-GCST004131	Inflammatory bowel disease	|| id:prot-a-1244	Inverse variance weighted	21	0.0378065	0.0254454	0.137335	-0.0120665	0.0876795	1.03853	0.988006	1.09164	1
548	prot-a-2396	ebi-a-GCST004131	Inflammatory bowel disease	|| id:prot-a-2396	Inverse variance weighted	21	-0.0623987	0.0420099	0.137455	-0.144738	0.0199406	0.939508	0.865249	1.02014	1
549	prot-a-783	ebi-a-GCST004131	Inflammatory bowel disease	|| id:prot-a-783	Inverse variance weighted	13	0.0495944	0.0334478	0.138144	-0.0159633	0.115152	1.05084	0.984163	1.12204	1
550	prot-a-3036	ebi-a-GCST004131	Inflammatory bowel disease	|| id:prot-a-3036	Inverse variance weighted	18	0.0424869	0.0286818	0.138521	-0.0137293	0.0987032	1.0434	0.986365	1.10374	1
551	prot-a-3081	ebi-a-GCST004131	Inflammatory bowel disease	|| id:prot-a-3081	Inverse variance weighted	23	-0.0476765	0.0321973	0.13867	-0.110783	0.0154302	0.953442	0.895133	1.01555	1
552	prot-a-2796	ebi-a-GCST004131	Inflammatory bowel disease	|| id:prot-a-2796	Inverse variance weighted	12	0.0573546	0.038765	0.138995	-0.0186248	0.133334	1.05903	0.981548	1.14263	1
553	prot-a-2849	ebi-a-GCST004131	Inflammatory bowel disease	|| id:prot-a-2849	Inverse variance weighted	19	-0.045398	0.0307275	0.139558	-0.105624	0.014828	0.955617	0.899763	1.01494	1
554	prot-a-1338	ebi-a-GCST004131	Inflammatory bowel disease	|| id:prot-a-1338	Inverse variance weighted	20	-0.0552334	0.0373968	0.139688	-0.128531	0.0180644	0.946264	0.879386	1.01823	1
555	prot-a-1339	ebi-a-GCST004131	Inflammatory bowel disease	|| id:prot-a-1339	Inverse variance weighted	19	-0.0550769	0.0373216	0.140014	-0.128227	0.0180735	0.946412	0.879653	1.01824	1
556	prot-a-595	ebi-a-GCST004131	Inflammatory bowel disease	|| id:prot-a-595	Inverse variance weighted	17	-0.0549633	0.0372561	0.140137	-0.127985	0.0180587	0.94652	0.879866	1.01822	1
557	prot-a-2240	ebi-a-GCST004131	Inflammatory bowel disease	|| id:prot-a-2240	Inverse variance weighted	20	-0.036601	0.0248618	0.140974	-0.0853302	0.0121282	0.964061	0.918209	1.0122	1
558	prot-a-1273	ebi-a-GCST004131	Inflammatory bowel disease	|| id:prot-a-1273	Inverse variance weighted	19	-0.0620223	0.0421379	0.141051	-0.144613	0.020568	0.939862	0.865358	1.02078	1
559	prot-a-2610	ebi-a-GCST004131	Inflammatory bowel disease	|| id:prot-a-2610	Inverse variance weighted	17	0.0696589	0.0473362	0.141135	-0.02312	0.162438	1.07214	0.977145	1.17638	1
560	prot-a-1644	ebi-a-GCST004131	Inflammatory bowel disease	|| id:prot-a-1644	Inverse variance weighted	18	0.0203984	0.0139029	0.14232	-0.00685123	0.047648	1.02061	0.993172	1.0488	1
561	prot-a-60	ebi-a-GCST004131	Inflammatory bowel disease	|| id:prot-a-60	Inverse variance weighted	23	-0.0336514	0.0229661	0.14285	-0.078665	0.0113623	0.966909	0.92435	1.01143	1
562	prot-a-3127	ebi-a-GCST004131	Inflammatory bowel disease	|| id:prot-a-3127	Inverse variance weighted	20	0.0524269	0.0357897	0.142959	-0.0177209	0.122575	1.05383	0.982435	1.1304	1
563	prot-a-165	ebi-a-GCST004131	Inflammatory bowel disease	|| id:prot-a-165	Inverse variance weighted	19	0.0406553	0.0277564	0.142997	-0.0137471	0.0950578	1.04149	0.986347	1.09972	1
564	prot-a-2425	ebi-a-GCST004131	Inflammatory bowel disease	|| id:prot-a-2425	Inverse variance weighted	22	-0.0361605	0.0246879	0.143001	-0.0845487	0.0122277	0.964486	0.918927	1.0123	1
565	prot-a-2858	ebi-a-GCST004131	Inflammatory bowel disease	|| id:prot-a-2858	Inverse variance weighted	14	-0.0436541	0.0298422	0.143514	-0.102145	0.0148367	0.957285	0.902899	1.01495	1
566	prot-a-9	ebi-a-GCST004131	Inflammatory bowel disease	|| id:prot-a-9	Inverse variance weighted	20	0.0552435	0.0378472	0.144387	-0.018937	0.129424	1.0568	0.981241	1.13817	1
567	prot-a-1706	ebi-a-GCST004131	Inflammatory bowel disease	|| id:prot-a-1706	Inverse variance weighted	23	0.0432024	0.029601	0.14443	-0.0148156	0.10122	1.04415	0.985294	1.10652	1
568	prot-a-2469	ebi-a-GCST004131	Inflammatory bowel disease	|| id:prot-a-2469	Inverse variance weighted	18	-0.0353285	0.0242295	0.144818	-0.0828182	0.0121612	0.965288	0.920518	1.01224	1
569	prot-a-510	ebi-a-GCST004131	Inflammatory bowel disease	|| id:prot-a-510	Inverse variance weighted	15	0.045203	0.031004	0.144849	-0.0155649	0.105971	1.04624	0.984556	1.11179	1
570	prot-a-184	ebi-a-GCST004131	Inflammatory bowel disease	|| id:prot-a-184	Inverse variance weighted	17	-0.0460427	0.0316153	0.145298	-0.108009	0.0159233	0.955001	0.89762	1.01605	1
571	prot-a-137	ebi-a-GCST004131	Inflammatory bowel disease	|| id:prot-a-137	Inverse variance weighted	25	0.0347847	0.0238862	0.145318	-0.0120322	0.0816017	1.0354	0.98804	1.08502	1
572	prot-a-2389	ebi-a-GCST004131	Inflammatory bowel disease	|| id:prot-a-2389	Inverse variance weighted	16	0.0518176	0.0356412	0.145983	-0.0180391	0.121674	1.05318	0.982123	1.12939	1
573	prot-a-1881	ebi-a-GCST004131	Inflammatory bowel disease	|| id:prot-a-1881	Inverse variance weighted	24	0.0456878	0.0314727	0.146595	-0.0159987	0.107374	1.04675	0.984129	1.11335	1
574	prot-a-1916	ebi-a-GCST004131	Inflammatory bowel disease	|| id:prot-a-1916	Inverse variance weighted	16	-0.0398715	0.0274751	0.146728	-0.0937227	0.0139797	0.960913	0.910535	1.01408	1
575	prot-a-133	ebi-a-GCST004131	Inflammatory bowel disease	|| id:prot-a-133	Inverse variance weighted	22	0.0452809	0.0312099	0.146822	-0.0158906	0.106452	1.04632	0.984235	1.11232	1
576	prot-a-1209	ebi-a-GCST004131	Inflammatory bowel disease	|| id:prot-a-1209	Inverse variance weighted	20	-0.0366269	0.025267	0.147172	-0.0861502	0.0128965	0.964036	0.917456	1.01298	1
577	prot-a-736	ebi-a-GCST004131	Inflammatory bowel disease	|| id:prot-a-736	Inverse variance weighted	23	0.0727283	0.0502016	0.147415	-0.0256669	0.171124	1.07544	0.97466	1.18664	1
578	prot-a-549	ebi-a-GCST004131	Inflammatory bowel disease	|| id:prot-a-549	Inverse variance weighted	20	-0.0321099	0.0222045	0.14815	-0.0756308	0.011411	0.9684	0.927158	1.01148	1
579	prot-a-2597	ebi-a-GCST004131	Inflammatory bowel disease	|| id:prot-a-2597	Inverse variance weighted	21	-0.0258208	0.0178688	0.14845	-0.0608436	0.00920194	0.97451	0.94097	1.00924	1
580	prot-a-2551	ebi-a-GCST004131	Inflammatory bowel disease	|| id:prot-a-2551	Inverse variance weighted	18	0.0502658	0.0347931	0.148541	-0.0179287	0.11846	1.05155	0.982231	1.12576	1
581	prot-a-682	ebi-a-GCST004131	Inflammatory bowel disease	|| id:prot-a-682	Inverse variance weighted	16	-0.0514179	0.0355928	0.148566	-0.12118	0.018344	0.949882	0.885875	1.01851	1
582	prot-a-1519	ebi-a-GCST004131	Inflammatory bowel disease	|| id:prot-a-1519	Inverse variance weighted	18	0.0654268	0.0453168	0.148805	-0.0233941	0.154248	1.06761	0.976877	1.16678	1
583	prot-a-2800	ebi-a-GCST004131	Inflammatory bowel disease	|| id:prot-a-2800	Inverse variance weighted	18	-0.0363246	0.0251605	0.14882	-0.0856392	0.0129901	0.964327	0.917925	1.01307	1
584	prot-a-2891	ebi-a-GCST004131	Inflammatory bowel disease	|| id:prot-a-2891	Inverse variance weighted	21	-0.0373673	0.0258897	0.148929	-0.0881111	0.0133766	0.963322	0.915659	1.01347	1
585	prot-a-167	ebi-a-GCST004131	Inflammatory bowel disease	|| id:prot-a-167	Inverse variance weighted	17	-0.0328264	0.022747	0.148991	-0.0774105	0.0117578	0.967707	0.92551	1.01183	1
586	prot-a-3263	ebi-a-GCST004131	Inflammatory bowel disease	|| id:prot-a-3263	Inverse variance weighted	17	-0.0403826	0.0279927	0.149129	-0.0952483	0.014483	0.960422	0.909147	1.01459	1
587	prot-a-3043	ebi-a-GCST004131	Inflammatory bowel disease	|| id:prot-a-3043	Inverse variance weighted	27	0.0508007	0.0352339	0.149355	-0.0182577	0.119859	1.05211	0.981908	1.12734	1
588	prot-a-965	ebi-a-GCST004131	Inflammatory bowel disease	|| id:prot-a-965	Inverse variance weighted	14	0.0466429	0.0323504	0.149359	-0.016764	0.11005	1.04775	0.983376	1.11633	1
589	prot-a-1994	ebi-a-GCST004131	Inflammatory bowel disease	|| id:prot-a-1994	Inverse variance weighted	20	-0.0331696	0.0230087	0.149412	-0.0782666	0.0119274	0.967374	0.924718	1.012	1
590	prot-a-1731	ebi-a-GCST004131	Inflammatory bowel disease	|| id:prot-a-1731	Inverse variance weighted	25	0.0330707	0.0229451	0.149502	-0.0119018	0.0780432	1.03362	0.988169	1.08117	1
591	prot-a-568	ebi-a-GCST004131	Inflammatory bowel disease	|| id:prot-a-568	Inverse variance weighted	15	-0.0402351	0.0279262	0.149652	-0.0949705	0.0145004	0.960564	0.9094	1.01461	1
592	prot-a-1132	ebi-a-GCST004131	Inflammatory bowel disease	|| id:prot-a-1132	Inverse variance weighted	14	-0.0448601	0.0311415	0.149719	-0.105897	0.0161772	0.956131	0.899517	1.01631	1
593	prot-a-1169	ebi-a-GCST004131	Inflammatory bowel disease	|| id:prot-a-1169	Inverse variance weighted	20	0.0425196	0.0295609	0.150328	-0.0154198	0.100459	1.04344	0.984698	1.10568	1
594	prot-a-208	ebi-a-GCST004131	Inflammatory bowel disease	|| id:prot-a-208	Inverse variance weighted	20	0.0355243	0.0247132	0.150586	-0.0129135	0.0839621	1.03616	0.98717	1.08759	1
595	prot-a-2356	ebi-a-GCST004131	Inflammatory bowel disease	|| id:prot-a-2356	Inverse variance weighted	27	-0.041866	0.0291534	0.150987	-0.0990067	0.0152748	0.958998	0.905737	1.01539	1
596	prot-a-1573	ebi-a-GCST004131	Inflammatory bowel disease	|| id:prot-a-1573	Inverse variance weighted	18	0.0419163	0.0292079	0.151259	-0.0153313	0.0991638	1.04281	0.984786	1.10425	1
597	prot-a-833	ebi-a-GCST004131	Inflammatory bowel disease	|| id:prot-a-833	Inverse variance weighted	18	-0.0479112	0.0334197	0.151681	-0.113414	0.0175915	0.953218	0.892781	1.01775	1
598	prot-a-2050	ebi-a-GCST004131	Inflammatory bowel disease	|| id:prot-a-2050	Inverse variance weighted	11	0.050286	0.0350847	0.151779	-0.01848	0.119052	1.05157	0.98169	1.12643	1
599	prot-a-2887	ebi-a-GCST004131	Inflammatory bowel disease	|| id:prot-a-2887	Inverse variance weighted	19	-0.0441559	0.0308109	0.151821	-0.104545	0.0162333	0.956805	0.900734	1.01637	1
600	prot-a-86	ebi-a-GCST004131	Inflammatory bowel disease	|| id:prot-a-86	Inverse variance weighted	22	0.0436244	0.030445	0.151889	-0.0160479	0.103297	1.04459	0.98408	1.10882	1
601	prot-a-3239	ebi-a-GCST004131	Inflammatory bowel disease	|| id:prot-a-3239	Inverse variance weighted	25	0.043947	0.0306745	0.151947	-0.016175	0.104069	1.04493	0.983955	1.10968	1
602	prot-a-175	ebi-a-GCST004131	Inflammatory bowel disease	|| id:prot-a-175	Inverse variance weighted	17	0.0488197	0.0340945	0.152174	-0.0180056	0.115645	1.05003	0.982156	1.1226	1
603	prot-a-1014	ebi-a-GCST004131	Inflammatory bowel disease	|| id:prot-a-1014	Inverse variance weighted	19	-0.0425564	0.0297271	0.152266	-0.100821	0.0157086	0.958336	0.904094	1.01583	1
604	prot-a-1552	ebi-a-GCST004131	Inflammatory bowel disease	|| id:prot-a-1552	Inverse variance weighted	14	-0.0354391	0.0247578	0.152307	-0.0839645	0.0130862	0.965181	0.919464	1.01317	1
605	prot-a-1427	ebi-a-GCST004131	Inflammatory bowel disease	|| id:prot-a-1427	Inverse variance weighted	22	-0.0341992	0.0239079	0.152586	-0.0810587	0.0126603	0.966379	0.92214	1.01274	1
606	prot-a-1646	ebi-a-GCST004131	Inflammatory bowel disease	|| id:prot-a-1646	Inverse variance weighted	24	0.0375042	0.0262787	0.153532	-0.0140022	0.0890105	1.03822	0.986095	1.09309	1
607	prot-a-2031	ebi-a-GCST004131	Inflammatory bowel disease	|| id:prot-a-2031	Inverse variance weighted	18	-0.0385561	0.027019	0.15358	-0.0915133	0.0144011	0.962178	0.912549	1.01451	1
608	prot-a-890	ebi-a-GCST004131	Inflammatory bowel disease	|| id:prot-a-890	Inverse variance weighted	15	0.0517381	0.0362779	0.153822	-0.0193665	0.122843	1.0531	0.98082	1.13071	1
609	prot-a-450	ebi-a-GCST004131	Inflammatory bowel disease	|| id:prot-a-450	Inverse variance weighted	29	-0.0309694	0.0217441	0.15437	-0.0735878	0.0116491	0.969505	0.929055	1.01172	1
610	prot-a-700	ebi-a-GCST004131	Inflammatory bowel disease	|| id:prot-a-700	Inverse variance weighted	14	0.0418375	0.0294353	0.155218	-0.0158556	0.0995306	1.04273	0.984269	1.10465	1
611	prot-a-598	ebi-a-GCST004131	Inflammatory bowel disease	|| id:prot-a-598	Inverse variance weighted	19	-0.0422968	0.0297818	0.155543	-0.100669	0.0160756	0.958585	0.904232	1.01621	1
612	prot-a-1498	ebi-a-GCST004131	Inflammatory bowel disease	|| id:prot-a-1498	Inverse variance weighted	11	0.0687954	0.0484462	0.155597	-0.0261591	0.16375	1.07122	0.97418	1.17792	1
613	prot-a-3105	ebi-a-GCST004131	Inflammatory bowel disease	|| id:prot-a-3105	Inverse variance weighted	22	-0.0382277	0.0269281	0.155718	-0.0910066	0.0145513	0.962494	0.913012	1.01466	1
614	prot-a-191	ebi-a-GCST004131	Inflammatory bowel disease	|| id:prot-a-191	Inverse variance weighted	21	-0.0350634	0.0247189	0.156048	-0.0835124	0.0133856	0.965544	0.91988	1.01348	1
615	prot-a-1263	ebi-a-GCST004131	Inflammatory bowel disease	|| id:prot-a-1263	Inverse variance weighted	14	0.0469912	0.0331434	0.156245	-0.0179699	0.111952	1.04811	0.982191	1.11846	1
616	prot-a-2970	ebi-a-GCST004131	Inflammatory bowel disease	|| id:prot-a-2970	Inverse variance weighted	22	-0.0266555	0.0188121	0.156503	-0.0635273	0.0102163	0.973697	0.938449	1.01027	1
617	prot-a-1586	ebi-a-GCST004131	Inflammatory bowel disease	|| id:prot-a-1586	Inverse variance weighted	22	0.0213417	0.0150715	0.156766	-0.00819839	0.0508818	1.02157	0.991835	1.0522	1
618	prot-a-131	ebi-a-GCST004131	Inflammatory bowel disease	|| id:prot-a-131	Inverse variance weighted	19	-0.0436582	0.0308517	0.15704	-0.104127	0.0168111	0.957281	0.90111	1.01695	1
619	prot-a-2620	ebi-a-GCST004131	Inflammatory bowel disease	|| id:prot-a-2620	Inverse variance weighted	17	-0.0409318	0.028929	0.157097	-0.0976327	0.0157691	0.959895	0.906982	1.01589	1
620	prot-a-1748	ebi-a-GCST004131	Inflammatory bowel disease	|| id:prot-a-1748	Inverse variance weighted	18	-0.0383871	0.0271318	0.157116	-0.0915654	0.0147912	0.96234	0.912502	1.0149	1
621	prot-a-3237	ebi-a-GCST004131	Inflammatory bowel disease	|| id:prot-a-3237	Inverse variance weighted	19	0.0389261	0.0275308	0.157388	-0.0150342	0.0928864	1.03969	0.985078	1.09734	1
622	prot-a-2795	ebi-a-GCST004131	Inflammatory bowel disease	|| id:prot-a-2795	Inverse variance weighted	19	0.0466554	0.0330641	0.158227	-0.0181502	0.111461	1.04776	0.982014	1.11791	1
623	prot-a-1497	ebi-a-GCST004131	Inflammatory bowel disease	|| id:prot-a-1497	Inverse variance weighted	25	0.0420063	0.0297892	0.158505	-0.0163806	0.100393	1.0429	0.983753	1.10561	1
624	prot-a-1974	ebi-a-GCST004131	Inflammatory bowel disease	|| id:prot-a-1974	Inverse variance weighted	17	-0.0441842	0.031339	0.158576	-0.105609	0.0172403	0.956778	0.899777	1.01739	1
625	prot-a-3219	ebi-a-GCST004131	Inflammatory bowel disease	|| id:prot-a-3219	Inverse variance weighted	12	0.0584734	0.0414769	0.158604	-0.0228213	0.139768	1.06022	0.977437	1.15001	1
626	prot-a-2793	ebi-a-GCST004131	Inflammatory bowel disease	|| id:prot-a-2793	Inverse variance weighted	16	-0.120944	0.085835	0.158826	-0.289181	0.0472925	0.886083	0.748877	1.04843	1
627	prot-a-3146	ebi-a-GCST004131	Inflammatory bowel disease	|| id:prot-a-3146	Inverse variance weighted	18	-0.0333395	0.0236656	0.158902	-0.079724	0.013045	0.96721	0.923371	1.01313	1
628	prot-a-2861	ebi-a-GCST004131	Inflammatory bowel disease	|| id:prot-a-2861	Inverse variance weighted	16	0.0452497	0.0321739	0.159602	-0.0178111	0.10831	1.04629	0.982347	1.11439	1
629	prot-a-321	ebi-a-GCST004131	Inflammatory bowel disease	|| id:prot-a-321	Inverse variance weighted	17	-0.0476618	0.0339031	0.159776	-0.114112	0.0187882	0.953456	0.892158	1.01897	1
630	prot-a-1630	ebi-a-GCST004131	Inflammatory bowel disease	|| id:prot-a-1630	Inverse variance weighted	21	-0.0397912	0.028357	0.160549	-0.0953709	0.0157884	0.96099	0.909036	1.01591	1
631	prot-a-2917	ebi-a-GCST004131	Inflammatory bowel disease	|| id:prot-a-2917	Inverse variance weighted	18	-0.0395472	0.0282032	0.160848	-0.0948254	0.015731	0.961225	0.909532	1.01586	1
632	prot-a-1848	ebi-a-GCST004131	Inflammatory bowel disease	|| id:prot-a-1848	Inverse variance weighted	24	-0.0410685	0.0293197	0.161299	-0.0985351	0.016398	0.959763	0.906164	1.01653	1
633	prot-a-1902	ebi-a-GCST004131	Inflammatory bowel disease	|| id:prot-a-1902	Inverse variance weighted	26	0.0175251	0.0125135	0.161364	-0.00700134	0.0420516	1.01768	0.993023	1.04295	1
634	prot-a-1666	ebi-a-GCST004131	Inflammatory bowel disease	|| id:prot-a-1666	Inverse variance weighted	22	-0.0279263	0.0199417	0.161393	-0.067012	0.0111593	0.97246	0.935184	1.01122	1
635	prot-a-1592	ebi-a-GCST004131	Inflammatory bowel disease	|| id:prot-a-1592	Inverse variance weighted	26	0.0394155	0.0281541	0.161515	-0.0157664	0.0945974	1.0402	0.984357	1.09922	1
636	prot-a-2639	ebi-a-GCST004131	Inflammatory bowel disease	|| id:prot-a-2639	Inverse variance weighted	26	-0.0352358	0.0251745	0.161616	-0.0845779	0.0141063	0.965378	0.9189	1.01421	1
637	prot-a-963	ebi-a-GCST004131	Inflammatory bowel disease	|| id:prot-a-963	Inverse variance weighted	15	-0.0405226	0.0289714	0.1619	-0.0973065	0.0162613	0.960287	0.907278	1.01639	1
638	prot-a-980	ebi-a-GCST004131	Inflammatory bowel disease	|| id:prot-a-980	Inverse variance weighted	21	0.0359214	0.025728	0.162655	-0.0145055	0.0863482	1.03657	0.985599	1.09019	1
639	prot-a-152	ebi-a-GCST004131	Inflammatory bowel disease	|| id:prot-a-152	Inverse variance weighted	16	-0.041107	0.029492	0.163367	-0.0989113	0.0166972	0.959726	0.905823	1.01684	1
640	prot-a-2635	ebi-a-GCST004131	Inflammatory bowel disease	|| id:prot-a-2635	Inverse variance weighted	24	0.0383266	0.0275107	0.163573	-0.0155943	0.0922476	1.03907	0.984527	1.09664	1
641	prot-a-2338	ebi-a-GCST004131	Inflammatory bowel disease	|| id:prot-a-2338	Inverse variance weighted	10	-0.0503616	0.0361737	0.163857	-0.121262	0.0205388	0.950885	0.885802	1.02075	1
642	prot-a-1525	ebi-a-GCST004131	Inflammatory bowel disease	|| id:prot-a-1525	Inverse variance weighted	16	0.0435163	0.031257	0.163859	-0.0177474	0.10478	1.04448	0.982409	1.11047	1
643	prot-a-1970	ebi-a-GCST004131	Inflammatory bowel disease	|| id:prot-a-1970	Inverse variance weighted	18	0.0354157	0.0254695	0.164372	-0.0145044	0.0853359	1.03605	0.9856	1.08908	1
644	prot-a-442	ebi-a-GCST004131	Inflammatory bowel disease	|| id:prot-a-442	Inverse variance weighted	23	0.0298886	0.0215229	0.164927	-0.0122962	0.0720735	1.03034	0.987779	1.07473	1
645	prot-a-2160	ebi-a-GCST004131	Inflammatory bowel disease	|| id:prot-a-2160	Inverse variance weighted	20	0.0335555	0.0241938	0.165458	-0.0138644	0.0809754	1.03412	0.986231	1.08434	1
646	prot-a-676	ebi-a-GCST004131	Inflammatory bowel disease	|| id:prot-a-676	Inverse variance weighted	27	-0.0375671	0.0270864	0.16546	-0.0906564	0.0155221	0.96313	0.913331	1.01564	1
647	prot-a-125	ebi-a-GCST004131	Inflammatory bowel disease	|| id:prot-a-125	Inverse variance weighted	16	-0.0395856	0.0285859	0.166115	-0.095614	0.0164427	0.961188	0.908815	1.01658	1
648	prot-a-1174	ebi-a-GCST004131	Inflammatory bowel disease	|| id:prot-a-1174	Inverse variance weighted	17	0.0485993	0.03511	0.166297	-0.0202163	0.117415	1.0498	0.979987	1.12459	1
649	prot-a-541	ebi-a-GCST004131	Inflammatory bowel disease	|| id:prot-a-541	Inverse variance weighted	14	-0.0420712	0.0304207	0.166671	-0.101696	0.0175533	0.958801	0.903304	1.01771	1
650	prot-a-2315	ebi-a-GCST004131	Inflammatory bowel disease	|| id:prot-a-2315	Inverse variance weighted	23	-0.0370416	0.0267846	0.166681	-0.0895395	0.0154562	0.963636	0.914352	1.01558	1
651	prot-a-3040	ebi-a-GCST004131	Inflammatory bowel disease	|| id:prot-a-3040	Inverse variance weighted	19	0.0584851	0.0422966	0.166746	-0.0244163	0.141386	1.06023	0.975879	1.15187	1
652	prot-a-484	ebi-a-GCST004131	Inflammatory bowel disease	|| id:prot-a-484	Inverse variance weighted	16	-0.0321309	0.0232376	0.166754	-0.0776765	0.0134148	0.96838	0.925264	1.01351	1
653	prot-a-887	ebi-a-GCST004131	Inflammatory bowel disease	|| id:prot-a-887	Inverse variance weighted	20	0.0657369	0.0475763	0.167059	-0.0275127	0.158986	1.06795	0.972862	1.17232	1
654	prot-a-1086	ebi-a-GCST004131	Inflammatory bowel disease	|| id:prot-a-1086	Inverse variance weighted	13	0.0425778	0.0308507	0.167548	-0.0178895	0.103045	1.0435	0.98227	1.10854	1
655	prot-a-2922	ebi-a-GCST004131	Inflammatory bowel disease	|| id:prot-a-2922	Inverse variance weighted	18	-0.105917	0.076787	0.167785	-0.256419	0.0445858	0.8995	0.773818	1.04559	1
656	prot-a-420	ebi-a-GCST004131	Inflammatory bowel disease	|| id:prot-a-420	Inverse variance weighted	24	0.0263437	0.019106	0.16795	-0.011104	0.0637915	1.02669	0.988957	1.06587	1
657	prot-a-1962	ebi-a-GCST004131	Inflammatory bowel disease	|| id:prot-a-1962	Inverse variance weighted	27	-0.0281537	0.0204261	0.168104	-0.0681888	0.0118814	0.972239	0.934084	1.01195	1
658	prot-a-642	ebi-a-GCST004131	Inflammatory bowel disease	|| id:prot-a-642	Inverse variance weighted	19	-0.0313983	0.022784	0.168176	-0.0760549	0.0132583	0.969089	0.926765	1.01335	1
659	prot-a-1968	ebi-a-GCST004131	Inflammatory bowel disease	|| id:prot-a-1968	Inverse variance weighted	19	0.0401535	0.0291415	0.16824	-0.0169638	0.0972708	1.04097	0.983179	1.10216	1
660	prot-a-2058	ebi-a-GCST004131	Inflammatory bowel disease	|| id:prot-a-2058	Inverse variance weighted	18	-0.0382447	0.0278141	0.169128	-0.0927602	0.0162709	0.962477	0.911412	1.0164	1
661	prot-a-3089	ebi-a-GCST004131	Inflammatory bowel disease	|| id:prot-a-3089	Inverse variance weighted	24	0.0305993	0.0222574	0.169196	-0.0130252	0.0742239	1.03107	0.987059	1.07705	1
662	prot-a-2038	ebi-a-GCST004131	Inflammatory bowel disease	|| id:prot-a-2038	Inverse variance weighted	18	0.0398123	0.0289851	0.169583	-0.0169985	0.0966232	1.04062	0.983145	1.10145	1
663	prot-a-2342	ebi-a-GCST004131	Inflammatory bowel disease	|| id:prot-a-2342	Inverse variance weighted	17	-0.0332224	0.0242083	0.169952	-0.0806706	0.0142258	0.967323	0.922497	1.01433	1
664	prot-a-2345	ebi-a-GCST004131	Inflammatory bowel disease	|| id:prot-a-2345	Inverse variance weighted	10	-0.0538965	0.039312	0.170378	-0.130948	0.0231551	0.94753	0.877263	1.02343	1
665	prot-a-640	ebi-a-GCST004131	Inflammatory bowel disease	|| id:prot-a-640	Inverse variance weighted	24	0.0317454	0.023157	0.170414	-0.0136424	0.0771331	1.03225	0.98645	1.08019	1
666	prot-a-1439	ebi-a-GCST004131	Inflammatory bowel disease	|| id:prot-a-1439	Inverse variance weighted	17	-0.0528577	0.0385616	0.170458	-0.128438	0.022723	0.948515	0.879468	1.02298	1
667	prot-a-2792	ebi-a-GCST004131	Inflammatory bowel disease	|| id:prot-a-2792	Inverse variance weighted	20	0.0450597	0.0328765	0.170507	-0.0193782	0.109498	1.04609	0.980808	1.11572	1
668	prot-a-1809	ebi-a-GCST004131	Inflammatory bowel disease	|| id:prot-a-1809	Inverse variance weighted	12	-0.0391402	0.0285635	0.170597	-0.0951246	0.0168442	0.961616	0.90926	1.01699	1
669	prot-a-1407	ebi-a-GCST004131	Inflammatory bowel disease	|| id:prot-a-1407	Inverse variance weighted	17	-0.0400986	0.0292822	0.170879	-0.0974918	0.0172946	0.960695	0.90711	1.01744	1
670	prot-a-2878	ebi-a-GCST004131	Inflammatory bowel disease	|| id:prot-a-2878	Inverse variance weighted	23	-0.0334882	0.0244795	0.171309	-0.081468	0.0144916	0.967066	0.921762	1.0146	1
671	prot-a-1499	ebi-a-GCST004131	Inflammatory bowel disease	|| id:prot-a-1499	Inverse variance weighted	23	-0.0172258	0.0125939	0.171379	-0.0419099	0.00745832	0.982922	0.958956	1.00749	1
672	prot-a-2172	ebi-a-GCST004131	Inflammatory bowel disease	|| id:prot-a-2172	Inverse variance weighted	18	0.0248271	0.0181693	0.171803	-0.0107847	0.0604388	1.02514	0.989273	1.0623	1
673	prot-a-1460	ebi-a-GCST004131	Inflammatory bowel disease	|| id:prot-a-1460	Inverse variance weighted	22	0.0332189	0.0243329	0.172195	-0.0144736	0.0809115	1.03378	0.985631	1.08427	1
674	prot-a-535	ebi-a-GCST004131	Inflammatory bowel disease	|| id:prot-a-535	Inverse variance weighted	18	0.0443417	0.0326123	0.173937	-0.0195784	0.108262	1.04534	0.980612	1.11434	1
675	prot-a-151	ebi-a-GCST004131	Inflammatory bowel disease	|| id:prot-a-151	Inverse variance weighted	18	0.0353808	0.0260621	0.174604	-0.0157009	0.0864625	1.03601	0.984422	1.09031	1
676	prot-a-3195	ebi-a-GCST004131	Inflammatory bowel disease	|| id:prot-a-3195	Inverse variance weighted	18	0.0352207	0.0259531	0.174753	-0.0156474	0.0860887	1.03585	0.984474	1.0899	1
677	prot-a-1328	ebi-a-GCST004131	Inflammatory bowel disease	|| id:prot-a-1328	Inverse variance weighted	22	0.0401635	0.0296009	0.174834	-0.0178543	0.0981813	1.04098	0.982304	1.10316	1
678	prot-a-2508	ebi-a-GCST004131	Inflammatory bowel disease	|| id:prot-a-2508	Inverse variance weighted	26	-0.0290008	0.0214067	0.175497	-0.070958	0.0129564	0.971416	0.931501	1.01304	1
679	prot-a-3277	ebi-a-GCST004131	Inflammatory bowel disease	|| id:prot-a-3277	Inverse variance weighted	16	-0.115107	0.0850737	0.176048	-0.281851	0.0516377	0.891271	0.754386	1.05299	1
680	prot-a-1286	ebi-a-GCST004131	Inflammatory bowel disease	|| id:prot-a-1286	Inverse variance weighted	13	0.0518469	0.0384362	0.177367	-0.0234881	0.127182	1.05321	0.976786	1.13562	1
681	prot-a-770	ebi-a-GCST004131	Inflammatory bowel disease	|| id:prot-a-770	Inverse variance weighted	20	0.0334303	0.0248095	0.177826	-0.0151963	0.0820569	1.034	0.984919	1.08552	1
682	prot-a-1083	ebi-a-GCST004131	Inflammatory bowel disease	|| id:prot-a-1083	Inverse variance weighted	19	0.0349795	0.0259672	0.177959	-0.0159162	0.0858753	1.0356	0.98421	1.08967	1
683	prot-a-2605	ebi-a-GCST004131	Inflammatory bowel disease	|| id:prot-a-2605	Inverse variance weighted	15	0.0525165	0.0389911	0.178018	-0.0239061	0.128939	1.05392	0.976377	1.13762	1
684	prot-a-636	ebi-a-GCST004131	Inflammatory bowel disease	|| id:prot-a-636	Inverse variance weighted	21	-0.0340413	0.0252745	0.178025	-0.0835793	0.0154968	0.966532	0.919818	1.01562	1
685	prot-a-1232	ebi-a-GCST004131	Inflammatory bowel disease	|| id:prot-a-1232	Inverse variance weighted	22	-0.0338137	0.0251186	0.178251	-0.0830463	0.0154188	0.966752	0.920309	1.01554	1
686	prot-a-2870	ebi-a-GCST004131	Inflammatory bowel disease	|| id:prot-a-2870	Inverse variance weighted	19	-0.0289038	0.0214792	0.178412	-0.0710031	0.0131955	0.97151	0.931459	1.01328	1
687	prot-a-1305	ebi-a-GCST004131	Inflammatory bowel disease	|| id:prot-a-1305	Inverse variance weighted	28	0.0206976	0.0153931	0.178755	-0.00947295	0.0508681	1.02091	0.990572	1.05218	1
688	prot-a-2215	ebi-a-GCST004131	Inflammatory bowel disease	|| id:prot-a-2215	Inverse variance weighted	22	0.0255836	0.0190285	0.178791	-0.0117123	0.0628795	1.02591	0.988356	1.0649	1
689	prot-a-2470	ebi-a-GCST004131	Inflammatory bowel disease	|| id:prot-a-2470	Inverse variance weighted	15	0.0387268	0.0288241	0.179093	-0.0177685	0.0952221	1.03949	0.982388	1.0999	1
690	prot-a-2540	ebi-a-GCST004131	Inflammatory bowel disease	|| id:prot-a-2540	Inverse variance weighted	19	-0.0387904	0.0288927	0.179412	-0.09542	0.0178393	0.961952	0.908991	1.018	1
691	prot-a-2710	ebi-a-GCST004131	Inflammatory bowel disease	|| id:prot-a-2710	Inverse variance weighted	19	-0.0327036	0.0243688	0.179587	-0.0804665	0.0150592	0.967825	0.922686	1.01517	1
692	prot-a-1110	ebi-a-GCST004131	Inflammatory bowel disease	|| id:prot-a-1110	Inverse variance weighted	13	-0.0547895	0.0408736	0.180095	-0.134902	0.0253228	0.946684	0.873802	1.02565	1
693	prot-a-1741	ebi-a-GCST004131	Inflammatory bowel disease	|| id:prot-a-1741	Inverse variance weighted	19	-0.0348082	0.0260096	0.180805	-0.0857871	0.0161707	0.965791	0.91779	1.0163	1
694	prot-a-3275	ebi-a-GCST004131	Inflammatory bowel disease	|| id:prot-a-3275	Inverse variance weighted	17	0.0372567	0.0279119	0.181943	-0.0174507	0.0919641	1.03796	0.982701	1.09633	1
695	prot-a-1901	ebi-a-GCST004131	Inflammatory bowel disease	|| id:prot-a-1901	Inverse variance weighted	17	0.0508537	0.0381064	0.182034	-0.0238349	0.125542	1.05217	0.976447	1.13376	1
696	prot-a-1579	ebi-a-GCST004131	Inflammatory bowel disease	|| id:prot-a-1579	Inverse variance weighted	22	-0.035325	0.0265067	0.182636	-0.0872781	0.0166281	0.965292	0.916422	1.01677	1
697	prot-a-343	ebi-a-GCST004131	Inflammatory bowel disease	|| id:prot-a-343	Inverse variance weighted	23	-0.0411374	0.030914	0.183287	-0.101729	0.0194541	0.959697	0.903274	1.01964	1
698	prot-a-628	ebi-a-GCST004131	Inflammatory bowel disease	|| id:prot-a-628	Inverse variance weighted	20	-0.0241639	0.0181648	0.183433	-0.059767	0.0114392	0.976126	0.941984	1.0115	1
699	prot-a-1072	ebi-a-GCST004131	Inflammatory bowel disease	|| id:prot-a-1072	Inverse variance weighted	17	0.0477481	0.0359111	0.183644	-0.0226377	0.118134	1.04891	0.977617	1.12539	1
700	prot-a-910	ebi-a-GCST004131	Inflammatory bowel disease	|| id:prot-a-910	Inverse variance weighted	19	-0.0347366	0.026126	0.183657	-0.0859436	0.0164704	0.96586	0.917646	1.01661	1
701	prot-a-136	ebi-a-GCST004131	Inflammatory bowel disease	|| id:prot-a-136	Inverse variance weighted	34	-0.0247823	0.0186408	0.183695	-0.0613183	0.0117537	0.975522	0.940524	1.01182	1
702	prot-a-2672	ebi-a-GCST004131	Inflammatory bowel disease	|| id:prot-a-2672	Inverse variance weighted	20	-0.0350891	0.0264029	0.183853	-0.0868388	0.0166607	0.965519	0.916825	1.0168	1
703	prot-a-1566	ebi-a-GCST004131	Inflammatory bowel disease	|| id:prot-a-1566	Inverse variance weighted	20	-0.0378364	0.0284821	0.184037	-0.0936612	0.0179885	0.96287	0.910591	1.01815	1
704	prot-a-1554	ebi-a-GCST004131	Inflammatory bowel disease	|| id:prot-a-1554	Inverse variance weighted	15	0.0376498	0.0283805	0.184638	-0.017976	0.0932756	1.03837	0.982185	1.09776	1
705	prot-a-1238	ebi-a-GCST004131	Inflammatory bowel disease	|| id:prot-a-1238	Inverse variance weighted	17	-0.0468122	0.0353021	0.184825	-0.116004	0.02238	0.954267	0.890471	1.02263	1
706	prot-a-670	ebi-a-GCST004131	Inflammatory bowel disease	|| id:prot-a-670	Inverse variance weighted	22	0.0432286	0.0326086	0.184946	-0.0206843	0.107142	1.04418	0.979528	1.11309	1
707	prot-a-1228	ebi-a-GCST004131	Inflammatory bowel disease	|| id:prot-a-1228	Inverse variance weighted	17	0.0310714	0.0234432	0.185041	-0.0148772	0.07702	1.03156	0.985233	1.08006	1
708	prot-a-3268	ebi-a-GCST004131	Inflammatory bowel disease	|| id:prot-a-3268	Inverse variance weighted	19	0.0351031	0.02649	0.185122	-0.0168172	0.0870234	1.03573	0.983323	1.09092	1
709	prot-a-2439	ebi-a-GCST004131	Inflammatory bowel disease	|| id:prot-a-2439	Inverse variance weighted	20	-0.0359386	0.0271237	0.185175	-0.0891012	0.0172239	0.9647	0.914753	1.01737	1
710	prot-a-3116	ebi-a-GCST004131	Inflammatory bowel disease	|| id:prot-a-3116	Inverse variance weighted	12	0.0452219	0.0341796	0.185813	-0.0217701	0.112214	1.04626	0.978465	1.11875	1
711	prot-a-2773	ebi-a-GCST004131	Inflammatory bowel disease	|| id:prot-a-2773	Inverse variance weighted	25	-0.0339461	0.0256682	0.186004	-0.0842558	0.0163637	0.966624	0.919196	1.0165	1
712	prot-a-1030	ebi-a-GCST004131	Inflammatory bowel disease	|| id:prot-a-1030	Inverse variance weighted	13	-0.0506887	0.0383517	0.186274	-0.125858	0.0244806	0.950575	0.88174	1.02478	1
713	prot-a-2429	ebi-a-GCST004131	Inflammatory bowel disease	|| id:prot-a-2429	Inverse variance weighted	9	0.0613844	0.046452	0.186348	-0.0296615	0.15243	1.06331	0.970774	1.16466	1
714	prot-a-2479	ebi-a-GCST004131	Inflammatory bowel disease	|| id:prot-a-2479	Inverse variance weighted	21	0.0431508	0.0326716	0.186587	-0.0208855	0.107187	1.0441	0.979331	1.11314	1
715	prot-a-731	ebi-a-GCST004131	Inflammatory bowel disease	|| id:prot-a-731	Inverse variance weighted	13	0.0477718	0.0362192	0.187182	-0.023218	0.118761	1.04893	0.97705	1.1261	1
716	prot-a-1313	ebi-a-GCST004131	Inflammatory bowel disease	|| id:prot-a-1313	Inverse variance weighted	20	0.0313031	0.0237439	0.187381	-0.0152349	0.0778411	1.0318	0.984881	1.08095	1
717	prot-a-2170	ebi-a-GCST004131	Inflammatory bowel disease	|| id:prot-a-2170	Inverse variance weighted	18	-0.0475242	0.0361	0.18802	-0.11828	0.0232318	0.953587	0.888447	1.0235	1
718	prot-a-649	ebi-a-GCST004131	Inflammatory bowel disease	|| id:prot-a-649	Inverse variance weighted	16	0.0345636	0.0262901	0.18861	-0.016965	0.0860921	1.03517	0.983178	1.08991	1
719	prot-a-63	ebi-a-GCST004131	Inflammatory bowel disease	|| id:prot-a-63	Inverse variance weighted	17	0.0363206	0.0276278	0.188631	-0.0178299	0.0904711	1.03699	0.982328	1.09469	1
720	prot-a-1765	ebi-a-GCST004131	Inflammatory bowel disease	|| id:prot-a-1765	Inverse variance weighted	15	-0.0320863	0.0244074	0.18864	-0.0799248	0.0157522	0.968423	0.923186	1.01588	1
721	prot-a-1374	ebi-a-GCST004131	Inflammatory bowel disease	|| id:prot-a-1374	Inverse variance weighted	13	-0.0328108	0.0249663	0.188779	-0.0817448	0.0161232	0.967722	0.921507	1.01625	1
722	prot-a-2148	ebi-a-GCST004131	Inflammatory bowel disease	|| id:prot-a-2148	Inverse variance weighted	18	0.0331673	0.0252416	0.188847	-0.0163061	0.0826408	1.03372	0.983826	1.08615	1
723	prot-a-1783	ebi-a-GCST004131	Inflammatory bowel disease	|| id:prot-a-1783	Inverse variance weighted	16	0.0236874	0.0180305	0.188935	-0.0116525	0.0590273	1.02397	0.988415	1.0608	1
724	prot-a-2934	ebi-a-GCST004131	Inflammatory bowel disease	|| id:prot-a-2934	Inverse variance weighted	19	-0.0388901	0.0296892	0.190228	-0.0970809	0.0193008	0.961856	0.907483	1.01949	1
725	prot-a-3032	ebi-a-GCST004131	Inflammatory bowel disease	|| id:prot-a-3032	Inverse variance weighted	16	-0.0472719	0.0360948	0.190311	-0.118018	0.0234739	0.953828	0.88868	1.02375	1
726	prot-a-902	ebi-a-GCST004131	Inflammatory bowel disease	|| id:prot-a-902	Inverse variance weighted	16	-0.0379709	0.0290046	0.19049	-0.0948199	0.0188782	0.962741	0.909537	1.01906	1
727	prot-a-237	ebi-a-GCST004131	Inflammatory bowel disease	|| id:prot-a-237	Inverse variance weighted	16	-0.0414157	0.0316471	0.190645	-0.103444	0.0206125	0.95943	0.901727	1.02083	1
728	prot-a-1824	ebi-a-GCST004131	Inflammatory bowel disease	|| id:prot-a-1824	Inverse variance weighted	28	-0.0329791	0.0252189	0.190971	-0.0824082	0.01645	0.967559	0.920896	1.01659	1
729	prot-a-815	ebi-a-GCST004131	Inflammatory bowel disease	|| id:prot-a-815	Inverse variance weighted	14	-0.0413823	0.0316618	0.191209	-0.103439	0.0206748	0.959462	0.901731	1.02089	1
730	prot-a-2286	ebi-a-GCST004131	Inflammatory bowel disease	|| id:prot-a-2286	Inverse variance weighted	22	-0.0207104	0.0158487	0.191296	-0.051774	0.0103531	0.979503	0.949543	1.01041	1
731	prot-a-3045	ebi-a-GCST004131	Inflammatory bowel disease	|| id:prot-a-3045	Inverse variance weighted	16	0.0463857	0.0355863	0.192414	-0.0233634	0.116135	1.04748	0.976907	1.12315	1
732	prot-a-2373	ebi-a-GCST004131	Inflammatory bowel disease	|| id:prot-a-2373	Inverse variance weighted	23	0.0315821	0.0242395	0.192603	-0.0159274	0.0790916	1.03209	0.984199	1.0823	1
733	prot-a-440	ebi-a-GCST004131	Inflammatory bowel disease	|| id:prot-a-440	Inverse variance weighted	22	0.0278937	0.0214584	0.193636	-0.0141647	0.0699521	1.02829	0.985935	1.07246	1
734	prot-a-2829	ebi-a-GCST004131	Inflammatory bowel disease	|| id:prot-a-2829	Inverse variance weighted	19	0.0269045	0.0207361	0.194469	-0.0137383	0.0675474	1.02727	0.986356	1.06988	1
735	prot-a-1560	ebi-a-GCST004131	Inflammatory bowel disease	|| id:prot-a-1560	Inverse variance weighted	22	0.0333824	0.0257413	0.194686	-0.0170706	0.0838354	1.03395	0.983074	1.08745	1
736	prot-a-912	ebi-a-GCST004131	Inflammatory bowel disease	|| id:prot-a-912	Inverse variance weighted	21	0.0364228	0.0280889	0.194736	-0.0186315	0.091477	1.03709	0.981541	1.09579	1
737	prot-a-2699	ebi-a-GCST004131	Inflammatory bowel disease	|| id:prot-a-2699	Inverse variance weighted	22	-0.0412566	0.0318373	0.195025	-0.103658	0.0211445	0.959583	0.901534	1.02137	1
738	prot-a-751	ebi-a-GCST004131	Inflammatory bowel disease	|| id:prot-a-751	Inverse variance weighted	19	0.0471638	0.036407	0.195161	-0.0241938	0.118521	1.04829	0.976097	1.12583	1
739	prot-a-1358	ebi-a-GCST004131	Inflammatory bowel disease	|| id:prot-a-1358	Inverse variance weighted	14	-0.0355496	0.0274547	0.195373	-0.0893608	0.0182616	0.965075	0.914516	1.01843	1
740	prot-a-1294	ebi-a-GCST004131	Inflammatory bowel disease	|| id:prot-a-1294	Inverse variance weighted	20	0.0495395	0.0382817	0.195639	-0.0254927	0.124572	1.05079	0.974829	1.13266	1
741	prot-a-3035	ebi-a-GCST004131	Inflammatory bowel disease	|| id:prot-a-3035	Inverse variance weighted	24	-0.0313117	0.0242092	0.195881	-0.0787618	0.0161384	0.969173	0.92426	1.01627	1
742	prot-a-1351	ebi-a-GCST004131	Inflammatory bowel disease	|| id:prot-a-1351	Inverse variance weighted	28	-0.0311816	0.0241154	0.196005	-0.0784478	0.0160845	0.969299	0.92455	1.01621	1
743	prot-a-1095	ebi-a-GCST004131	Inflammatory bowel disease	|| id:prot-a-1095	Inverse variance weighted	28	-0.0281508	0.0218102	0.196802	-0.0708988	0.0145972	0.972242	0.931556	1.0147	1
744	prot-a-1084	ebi-a-GCST004131	Inflammatory bowel disease	|| id:prot-a-1084	Inverse variance weighted	20	0.0284206	0.02203	0.197021	-0.0147582	0.0715994	1.02883	0.98535	1.07422	1
745	prot-a-431	ebi-a-GCST004131	Inflammatory bowel disease	|| id:prot-a-431	Inverse variance weighted	18	-0.0524646	0.0407001	0.19738	-0.132237	0.0273076	0.948888	0.876134	1.02768	1
746	prot-a-8	ebi-a-GCST004131	Inflammatory bowel disease	|| id:prot-a-8	Inverse variance weighted	17	0.0328294	0.0254714	0.197442	-0.0170945	0.0827533	1.03337	0.983051	1.08627	1
747	prot-a-2613	ebi-a-GCST004131	Inflammatory bowel disease	|| id:prot-a-2613	Inverse variance weighted	18	-0.0439105	0.0341532	0.19855	-0.110851	0.0230297	0.95704	0.895072	1.0233	1
748	prot-a-2086	ebi-a-GCST004131	Inflammatory bowel disease	|| id:prot-a-2086	Inverse variance weighted	17	-0.0337176	0.026237	0.198752	-0.0851422	0.017707	0.966844	0.918382	1.01786	1
749	prot-a-1588	ebi-a-GCST004131	Inflammatory bowel disease	|| id:prot-a-1588	Inverse variance weighted	14	-0.0450777	0.0350901	0.198922	-0.113854	0.0236988	0.955923	0.892388	1.02398	1
750	prot-a-402	ebi-a-GCST004131	Inflammatory bowel disease	|| id:prot-a-402	Inverse variance weighted	18	-0.0459391	0.03579	0.199292	-0.116088	0.0242094	0.9551	0.890397	1.0245	1
751	prot-a-1729	ebi-a-GCST004131	Inflammatory bowel disease	|| id:prot-a-1729	Inverse variance weighted	14	-0.120785	0.0942371	0.199942	-0.30549	0.0639193	0.886224	0.736762	1.06601	1
752	prot-a-2105	ebi-a-GCST004131	Inflammatory bowel disease	|| id:prot-a-2105	Inverse variance weighted	26	0.0351162	0.0274035	0.200036	-0.0185947	0.088827	1.03574	0.981577	1.09289	1
753	prot-a-482	ebi-a-GCST004131	Inflammatory bowel disease	|| id:prot-a-482	Inverse variance weighted	24	0.0369453	0.0288536	0.200391	-0.0196078	0.0934985	1.03764	0.980583	1.09801	1
754	prot-a-31	ebi-a-GCST004131	Inflammatory bowel disease	|| id:prot-a-31	Inverse variance weighted	14	-0.0393983	0.0307698	0.200396	-0.0997071	0.0209104	0.961368	0.905103	1.02113	1
755	prot-a-3004	ebi-a-GCST004131	Inflammatory bowel disease	|| id:prot-a-3004	Inverse variance weighted	16	0.0171707	0.0134165	0.200609	-0.00912569	0.0434671	1.01732	0.990916	1.04443	1
756	prot-a-1456	ebi-a-GCST004131	Inflammatory bowel disease	|| id:prot-a-1456	Inverse variance weighted	16	0.0584403	0.0456669	0.200647	-0.0310668	0.147947	1.06018	0.969411	1.15945	1
757	prot-a-895	ebi-a-GCST004131	Inflammatory bowel disease	|| id:prot-a-895	Inverse variance weighted	19	0.0425125	0.0332227	0.200677	-0.0226039	0.107629	1.04343	0.97765	1.11363	1
758	prot-a-806	ebi-a-GCST004131	Inflammatory bowel disease	|| id:prot-a-806	Inverse variance weighted	13	-0.0408232	0.0319426	0.201243	-0.103431	0.0217843	0.959999	0.901738	1.02202	1
759	prot-a-3080	ebi-a-GCST004131	Inflammatory bowel disease	|| id:prot-a-3080	Inverse variance weighted	17	-0.047051	0.0368248	0.201356	-0.119228	0.0251257	0.954039	0.887606	1.02544	1
760	prot-a-1417	ebi-a-GCST004131	Inflammatory bowel disease	|| id:prot-a-1417	Inverse variance weighted	18	-0.0361641	0.0283069	0.201401	-0.0916457	0.0193175	0.964482	0.912428	1.01951	1
761	prot-a-1795	ebi-a-GCST004131	Inflammatory bowel disease	|| id:prot-a-1795	Inverse variance weighted	18	0.0416541	0.0326251	0.20169	-0.022291	0.105599	1.04253	0.977956	1.11138	1
762	prot-a-53	ebi-a-GCST004131	Inflammatory bowel disease	|| id:prot-a-53	Inverse variance weighted	20	0.0410886	0.0321897	0.201795	-0.0220031	0.10418	1.04194	0.978237	1.1098	1
763	prot-a-412	ebi-a-GCST004131	Inflammatory bowel disease	|| id:prot-a-412	Inverse variance weighted	21	0.0832447	0.0652209	0.201831	-0.0445881	0.211078	1.08681	0.956391	1.23501	1
764	prot-a-660	ebi-a-GCST004131	Inflammatory bowel disease	|| id:prot-a-660	Inverse variance weighted	16	0.0348816	0.0273392	0.201996	-0.0187031	0.0884664	1.0355	0.981471	1.0925	1
765	prot-a-1433	ebi-a-GCST004131	Inflammatory bowel disease	|| id:prot-a-1433	Inverse variance weighted	15	-0.0381485	0.0299023	0.202037	-0.0967571	0.0204601	0.96257	0.907777	1.02067	1
766	prot-a-772	ebi-a-GCST004131	Inflammatory bowel disease	|| id:prot-a-772	Inverse variance weighted	14	-0.046613	0.0365628	0.202353	-0.118276	0.02505	0.954457	0.888451	1.02537	1
767	prot-a-2075	ebi-a-GCST004131	Inflammatory bowel disease	|| id:prot-a-2075	Inverse variance weighted	20	0.0426844	0.0334873	0.202435	-0.0229507	0.10832	1.04361	0.977311	1.1144	1
768	prot-a-375	ebi-a-GCST004131	Inflammatory bowel disease	|| id:prot-a-375	Inverse variance weighted	17	-0.0469544	0.0368429	0.202505	-0.119167	0.0252578	0.954131	0.88766	1.02558	1
769	prot-a-1098	ebi-a-GCST004131	Inflammatory bowel disease	|| id:prot-a-1098	Inverse variance weighted	16	0.0411157	0.0323406	0.20361	-0.0222719	0.104503	1.04197	0.977974	1.11016	1
770	prot-a-1747	ebi-a-GCST004131	Inflammatory bowel disease	|| id:prot-a-1747	Inverse variance weighted	20	0.0351922	0.0276815	0.203613	-0.0190635	0.0894479	1.03582	0.981117	1.09357	1
771	prot-a-2475	ebi-a-GCST004131	Inflammatory bowel disease	|| id:prot-a-2475	Inverse variance weighted	24	0.030125	0.0237146	0.203972	-0.0163556	0.0766056	1.03058	0.983777	1.07962	1
772	prot-a-1549	ebi-a-GCST004131	Inflammatory bowel disease	|| id:prot-a-1549	Inverse variance weighted	17	0.0343898	0.0270904	0.204281	-0.0187073	0.087487	1.03499	0.981467	1.09143	1
773	prot-a-1064	ebi-a-GCST004131	Inflammatory bowel disease	|| id:prot-a-1064	Inverse variance weighted	19	-0.0354671	0.0279552	0.204544	-0.0902593	0.0193251	0.965155	0.913694	1.01951	1
774	prot-a-2532	ebi-a-GCST004131	Inflammatory bowel disease	|| id:prot-a-2532	Inverse variance weighted	24	0.0269865	0.0213154	0.205493	-0.0147917	0.0687648	1.02735	0.985317	1.07118	1
775	prot-a-1476	ebi-a-GCST004131	Inflammatory bowel disease	|| id:prot-a-1476	Inverse variance weighted	19	0.0437277	0.0345538	0.205694	-0.0239978	0.111453	1.0447	0.976288	1.1179	1
776	prot-a-117	ebi-a-GCST004131	Inflammatory bowel disease	|| id:prot-a-117	Inverse variance weighted	21	-0.0376924	0.0297863	0.205718	-0.0960735	0.0206887	0.963009	0.908397	1.0209	1
777	prot-a-2622	ebi-a-GCST004131	Inflammatory bowel disease	|| id:prot-a-2622	Inverse variance weighted	18	-0.0298936	0.0236377	0.205995	-0.0762236	0.0164364	0.970549	0.926609	1.01657	1
778	prot-a-2855	ebi-a-GCST004131	Inflammatory bowel disease	|| id:prot-a-2855	Inverse variance weighted	11	0.0469321	0.0371255	0.206176	-0.0258338	0.119698	1.04805	0.974497	1.12716	1
779	prot-a-2346	ebi-a-GCST004131	Inflammatory bowel disease	|| id:prot-a-2346	Inverse variance weighted	19	0.0348088	0.0275481	0.206386	-0.0191855	0.0888031	1.03542	0.980997	1.09287	1
780	prot-a-1686	ebi-a-GCST004131	Inflammatory bowel disease	|| id:prot-a-1686	Inverse variance weighted	19	0.0415532	0.0328913	0.206463	-0.0229137	0.10602	1.04243	0.977347	1.11184	1
781	prot-a-1808	ebi-a-GCST004131	Inflammatory bowel disease	|| id:prot-a-1808	Inverse variance weighted	17	-0.0562582	0.0445371	0.206526	-0.143551	0.0310346	0.945295	0.866277	1.03152	1
782	prot-a-2098	ebi-a-GCST004131	Inflammatory bowel disease	|| id:prot-a-2098	Inverse variance weighted	19	0.0393538	0.0311595	0.206597	-0.0217189	0.100426	1.04014	0.978515	1.10564	1
783	prot-a-1645	ebi-a-GCST004131	Inflammatory bowel disease	|| id:prot-a-1645	Inverse variance weighted	22	-0.0291739	0.0231052	0.206713	-0.0744601	0.0161123	0.971248	0.928245	1.01624	1
784	prot-a-713	ebi-a-GCST004131	Inflammatory bowel disease	|| id:prot-a-713	Inverse variance weighted	14	-0.0413012	0.0327207	0.206865	-0.105434	0.0228314	0.95954	0.899934	1.02309	1
785	prot-a-761	ebi-a-GCST004131	Inflammatory bowel disease	|| id:prot-a-761	Inverse variance weighted	14	0.0395089	0.031351	0.207593	-0.0219391	0.100957	1.0403	0.9783	1.10623	1
786	prot-a-3209	ebi-a-GCST004131	Inflammatory bowel disease	|| id:prot-a-3209	Inverse variance weighted	17	0.0346181	0.0274726	0.207635	-0.0192282	0.0884643	1.03522	0.980956	1.0925	1
787	prot-a-305	ebi-a-GCST004131	Inflammatory bowel disease	|| id:prot-a-305	Inverse variance weighted	23	-0.050716	0.0402626	0.207803	-0.129631	0.0281988	0.950549	0.87842	1.0286	1
788	prot-a-1122	ebi-a-GCST004131	Inflammatory bowel disease	|| id:prot-a-1122	Inverse variance weighted	17	0.0358032	0.0284264	0.207847	-0.0199125	0.091519	1.03645	0.980284	1.09584	1
789	prot-a-2062	ebi-a-GCST004131	Inflammatory bowel disease	|| id:prot-a-2062	Inverse variance weighted	22	-0.0277161	0.0220218	0.208184	-0.0708788	0.0154467	0.972664	0.931575	1.01557	1
790	prot-a-587	ebi-a-GCST004131	Inflammatory bowel disease	|| id:prot-a-587	Inverse variance weighted	22	-0.0352981	0.028055	0.208328	-0.0902859	0.0196896	0.965318	0.91367	1.01988	1
791	prot-a-1589	ebi-a-GCST004131	Inflammatory bowel disease	|| id:prot-a-1589	Inverse variance weighted	16	0.0508065	0.040408	0.208632	-0.0283932	0.130006	1.05212	0.972006	1.13884	1
792	prot-a-3126	ebi-a-GCST004131	Inflammatory bowel disease	|| id:prot-a-3126	Inverse variance weighted	17	-0.0337713	0.0268649	0.208725	-0.0864265	0.0188839	0.966793	0.917203	1.01906	1
793	prot-a-820	ebi-a-GCST004131	Inflammatory bowel disease	|| id:prot-a-820	Inverse variance weighted	15	-0.0423202	0.0336803	0.208925	-0.108334	0.0236932	0.958563	0.897328	1.02398	1
794	prot-a-474	ebi-a-GCST004131	Inflammatory bowel disease	|| id:prot-a-474	Inverse variance weighted	16	-0.037873	0.0301529	0.209105	-0.0969727	0.0212268	0.962835	0.907581	1.02145	1
795	prot-a-1045	ebi-a-GCST004131	Inflammatory bowel disease	|| id:prot-a-1045	Inverse variance weighted	21	-0.0278243	0.022158	0.209216	-0.0712539	0.0156053	0.972559	0.931225	1.01573	1
796	prot-a-56	ebi-a-GCST004131	Inflammatory bowel disease	|| id:prot-a-56	Inverse variance weighted	16	-0.0507569	0.0404224	0.209238	-0.129985	0.028471	0.95051	0.878109	1.02888	1
797	prot-a-1403	ebi-a-GCST004131	Inflammatory bowel disease	|| id:prot-a-1403	Inverse variance weighted	20	-0.0416161	0.0331732	0.209656	-0.106636	0.0234033	0.959238	0.898853	1.02368	1
798	prot-a-1953	ebi-a-GCST004131	Inflammatory bowel disease	|| id:prot-a-1953	Inverse variance weighted	15	0.0453756	0.0361911	0.209923	-0.025559	0.11631	1.04642	0.974765	1.12334	1
799	prot-a-3199	ebi-a-GCST004131	Inflammatory bowel disease	|| id:prot-a-3199	Inverse variance weighted	27	-0.0268722	0.0214622	0.210545	-0.0689381	0.0151938	0.973486	0.933384	1.01531	1
800	prot-a-2628	ebi-a-GCST004131	Inflammatory bowel disease	|| id:prot-a-2628	Inverse variance weighted	22	0.0343677	0.0274875	0.211189	-0.0195079	0.0882433	1.03497	0.980681	1.09225	1
801	prot-a-3271	ebi-a-GCST004131	Inflammatory bowel disease	|| id:prot-a-3271	Inverse variance weighted	20	-0.0313446	0.02507	0.211195	-0.0804818	0.0177925	0.969142	0.922672	1.01795	1
802	prot-a-2893	ebi-a-GCST004131	Inflammatory bowel disease	|| id:prot-a-2893	Inverse variance weighted	16	-0.0367978	0.0295053	0.212339	-0.0946283	0.0210326	0.963871	0.909711	1.02126	1
803	prot-a-1721	ebi-a-GCST004131	Inflammatory bowel disease	|| id:prot-a-1721	Inverse variance weighted	16	-0.0442445	0.0355447	0.213221	-0.113912	0.0254231	0.95672	0.892336	1.02575	1
804	prot-a-1770	ebi-a-GCST004131	Inflammatory bowel disease	|| id:prot-a-1770	Inverse variance weighted	15	-0.0372813	0.0299894	0.213813	-0.0960605	0.021498	0.963405	0.908409	1.02173	1
805	prot-a-1696	ebi-a-GCST004131	Inflammatory bowel disease	|| id:prot-a-1696	Inverse variance weighted	17	0.0382912	0.0308237	0.21414	-0.0221234	0.0987057	1.03903	0.97812	1.10374	1
806	prot-a-1201	ebi-a-GCST004131	Inflammatory bowel disease	|| id:prot-a-1201	Inverse variance weighted	7	0.0565248	0.0455271	0.214397	-0.0327082	0.145758	1.05815	0.967821	1.15692	1
807	prot-a-2789	ebi-a-GCST004131	Inflammatory bowel disease	|| id:prot-a-2789	Inverse variance weighted	26	0.0260612	0.020997	0.214536	-0.0150928	0.0672153	1.0264	0.98502	1.06953	1
808	prot-a-1113	ebi-a-GCST004131	Inflammatory bowel disease	|| id:prot-a-1113	Inverse variance weighted	19	0.0422069	0.0340167	0.214691	-0.0244659	0.10888	1.04311	0.975831	1.11503	1
809	prot-a-2254	ebi-a-GCST004131	Inflammatory bowel disease	|| id:prot-a-2254	Inverse variance weighted	20	-0.0311151	0.0251057	0.215211	-0.0803222	0.0180921	0.969364	0.922819	1.01826	1
810	prot-a-615	ebi-a-GCST004131	Inflammatory bowel disease	|| id:prot-a-615	Inverse variance weighted	14	-0.0510026	0.041187	0.215598	-0.131729	0.029724	0.950276	0.876578	1.03017	1
811	prot-a-1108	ebi-a-GCST004131	Inflammatory bowel disease	|| id:prot-a-1108	Inverse variance weighted	26	-0.027946	0.022578	0.215807	-0.0721989	0.0163069	0.972441	0.930346	1.01644	1
812	prot-a-3087	ebi-a-GCST004131	Inflammatory bowel disease	|| id:prot-a-3087	Inverse variance weighted	20	0.0311331	0.0251636	0.216003	-0.0181876	0.0804538	1.03162	0.981977	1.08378	1
813	prot-a-1422	ebi-a-GCST004131	Inflammatory bowel disease	|| id:prot-a-1422	Inverse variance weighted	15	0.0446074	0.036096	0.216534	-0.0261408	0.115356	1.04562	0.974198	1.12227	1
814	prot-a-1089	ebi-a-GCST004131	Inflammatory bowel disease	|| id:prot-a-1089	Inverse variance weighted	19	0.0375632	0.0304161	0.216839	-0.0220523	0.0971786	1.03828	0.978189	1.10206	1
815	prot-a-2776	ebi-a-GCST004131	Inflammatory bowel disease	|| id:prot-a-2776	Inverse variance weighted	25	0.0314508	0.0254742	0.216975	-0.0184787	0.0813803	1.03195	0.981691	1.08478	1
816	prot-a-2257	ebi-a-GCST004131	Inflammatory bowel disease	|| id:prot-a-2257	Inverse variance weighted	27	-0.0252236	0.0204346	0.217068	-0.0652754	0.0148281	0.975092	0.936809	1.01494	1
817	prot-a-2641	ebi-a-GCST004131	Inflammatory bowel disease	|| id:prot-a-2641	Inverse variance weighted	18	-0.0352126	0.0285468	0.217388	-0.0911644	0.0207392	0.9654	0.912868	1.02096	1
818	prot-a-1621	ebi-a-GCST004131	Inflammatory bowel disease	|| id:prot-a-1621	Inverse variance weighted	17	0.0349819	0.0283669	0.217504	-0.0206173	0.090581	1.0356	0.979594	1.09481	1
819	prot-a-2536	ebi-a-GCST004131	Inflammatory bowel disease	|| id:prot-a-2536	Inverse variance weighted	23	0.0287312	0.0233093	0.217724	-0.0169551	0.0744174	1.02915	0.983188	1.07726	1
820	prot-a-2082	ebi-a-GCST004131	Inflammatory bowel disease	|| id:prot-a-2082	Inverse variance weighted	24	0.0231941	0.0188506	0.218541	-0.0137531	0.0601414	1.02347	0.986341	1.06199	1
821	prot-a-1635	ebi-a-GCST004131	Inflammatory bowel disease	|| id:prot-a-1635	Inverse variance weighted	30	0.033553	0.0273093	0.219211	-0.0199733	0.0870792	1.03412	0.980225	1.09098	1
822	prot-a-559	ebi-a-GCST004131	Inflammatory bowel disease	|| id:prot-a-559	Inverse variance weighted	24	0.0300368	0.0244772	0.219773	-0.0179386	0.0780122	1.03049	0.982221	1.08114	1
823	prot-a-2121	ebi-a-GCST004131	Inflammatory bowel disease	|| id:prot-a-2121	Inverse variance weighted	12	0.0473616	0.0386528	0.22046	-0.028398	0.123121	1.0485	0.972001	1.13102	1
824	prot-a-2474	ebi-a-GCST004131	Inflammatory bowel disease	|| id:prot-a-2474	Inverse variance weighted	15	-0.0374397	0.0305597	0.220526	-0.0973368	0.0224574	0.963253	0.90725	1.02271	1
825	prot-a-1381	ebi-a-GCST004131	Inflammatory bowel disease	|| id:prot-a-1381	Inverse variance weighted	27	0.0374439	0.0305861	0.220872	-0.0225048	0.0973925	1.03815	0.977747	1.10229	1
826	prot-a-240	ebi-a-GCST004131	Inflammatory bowel disease	|| id:prot-a-240	Inverse variance weighted	15	0.0529169	0.0432488	0.221124	-0.0318508	0.137685	1.05434	0.968651	1.14761	1
827	prot-a-3111	ebi-a-GCST004131	Inflammatory bowel disease	|| id:prot-a-3111	Inverse variance weighted	15	0.054602	0.0446404	0.221272	-0.0328931	0.142097	1.05612	0.967642	1.15269	1
828	prot-a-2335	ebi-a-GCST004131	Inflammatory bowel disease	|| id:prot-a-2335	Inverse variance weighted	20	0.0321816	0.0263197	0.221435	-0.019405	0.0837682	1.03271	0.980782	1.08738	1
829	prot-a-3047	ebi-a-GCST004131	Inflammatory bowel disease	|| id:prot-a-3047	Inverse variance weighted	16	0.0524273	0.04295	0.222214	-0.0317546	0.136609	1.05383	0.968744	1.14638	1
830	prot-a-671	ebi-a-GCST004131	Inflammatory bowel disease	|| id:prot-a-671	Inverse variance weighted	15	-0.0355338	0.0291252	0.222452	-0.0926192	0.0215517	0.96509	0.911541	1.02179	1
831	prot-a-2094	ebi-a-GCST004131	Inflammatory bowel disease	|| id:prot-a-2094	Inverse variance weighted	20	-0.0329216	0.0269965	0.222662	-0.0858347	0.0199914	0.967614	0.917746	1.02019	1
832	prot-a-193	ebi-a-GCST004131	Inflammatory bowel disease	|| id:prot-a-193	Inverse variance weighted	17	0.0366177	0.0300295	0.222696	-0.0222401	0.0954754	1.0373	0.978005	1.10018	1
833	prot-a-1917	ebi-a-GCST004131	Inflammatory bowel disease	|| id:prot-a-1917	Inverse variance weighted	20	0.0353896	0.0290397	0.222972	-0.0215282	0.0923074	1.03602	0.978702	1.0967	1
834	prot-a-1642	ebi-a-GCST004131	Inflammatory bowel disease	|| id:prot-a-1642	Inverse variance weighted	21	0.0321444	0.0264279	0.223869	-0.0196543	0.0839431	1.03267	0.980538	1.08757	1
835	prot-a-2889	ebi-a-GCST004131	Inflammatory bowel disease	|| id:prot-a-2889	Inverse variance weighted	21	-0.0263273	0.0216511	0.223993	-0.0687636	0.0161089	0.974016	0.933547	1.01624	1
836	prot-a-1945	ebi-a-GCST004131	Inflammatory bowel disease	|| id:prot-a-1945	Inverse variance weighted	23	0.0367729	0.0302906	0.224746	-0.0225967	0.0961424	1.03746	0.977657	1.10092	1
837	prot-a-2376	ebi-a-GCST004131	Inflammatory bowel disease	|| id:prot-a-2376	Inverse variance weighted	32	-0.0325556	0.0268542	0.225394	-0.0851898	0.0200786	0.967969	0.918338	1.02028	1
838	prot-a-906	ebi-a-GCST004131	Inflammatory bowel disease	|| id:prot-a-906	Inverse variance weighted	12	0.0414068	0.0341567	0.225412	-0.0255402	0.108354	1.04228	0.974783	1.11444	1
839	prot-a-1409	ebi-a-GCST004131	Inflammatory bowel disease	|| id:prot-a-1409	Inverse variance weighted	15	-0.0405652	0.0334699	0.225517	-0.106166	0.0250359	0.960247	0.899275	1.02535	1
840	prot-a-2048	ebi-a-GCST004131	Inflammatory bowel disease	|| id:prot-a-2048	Inverse variance weighted	24	-0.0307608	0.0253929	0.225744	-0.0805308	0.0190092	0.969708	0.922626	1.01919	1
841	prot-a-1607	ebi-a-GCST004131	Inflammatory bowel disease	|| id:prot-a-1607	Inverse variance weighted	16	0.0501567	0.0414064	0.22577	-0.0309999	0.131313	1.05144	0.969476	1.14032	1
842	prot-a-1597	ebi-a-GCST004131	Inflammatory bowel disease	|| id:prot-a-1597	Inverse variance weighted	20	0.0387375	0.0320203	0.226363	-0.0240222	0.101497	1.0395	0.976264	1.10683	1
843	prot-a-26	ebi-a-GCST004131	Inflammatory bowel disease	|| id:prot-a-26	Inverse variance weighted	13	0.0479485	0.0396698	0.226782	-0.0298043	0.125701	1.04912	0.970635	1.13394	1
844	prot-a-1864	ebi-a-GCST004131	Inflammatory bowel disease	|| id:prot-a-1864	Inverse variance weighted	23	-0.034615	0.0286462	0.226907	-0.0907616	0.0215315	0.965977	0.913235	1.02176	1
845	prot-a-1336	ebi-a-GCST004131	Inflammatory bowel disease	|| id:prot-a-1336	Inverse variance weighted	20	0.0414054	0.0342723	0.226998	-0.0257683	0.108579	1.04227	0.974561	1.11469	1
846	prot-a-1112	ebi-a-GCST004131	Inflammatory bowel disease	|| id:prot-a-1112	Inverse variance weighted	25	0.0407935	0.0337976	0.227434	-0.0254497	0.107037	1.04164	0.974871	1.11298	1
847	prot-a-2539	ebi-a-GCST004131	Inflammatory bowel disease	|| id:prot-a-2539	Inverse variance weighted	25	-0.0294951	0.0244521	0.227726	-0.0774213	0.0184311	0.970936	0.9255	1.0186	1
848	prot-a-2228	ebi-a-GCST004131	Inflammatory bowel disease	|| id:prot-a-2228	Inverse variance weighted	15	0.0403219	0.0335274	0.229111	-0.0253919	0.106036	1.04115	0.974928	1.11186	1
849	prot-a-1937	ebi-a-GCST004131	Inflammatory bowel disease	|| id:prot-a-1937	Inverse variance weighted	13	0.043855	0.0364801	0.229301	-0.027646	0.115356	1.04483	0.972733	1.12227	1
850	prot-a-261	ebi-a-GCST004131	Inflammatory bowel disease	|| id:prot-a-261	Inverse variance weighted	28	0.0274782	0.0228826	0.229815	-0.0173717	0.0723281	1.02786	0.982778	1.07501	1
851	prot-a-1463	ebi-a-GCST004131	Inflammatory bowel disease	|| id:prot-a-1463	Inverse variance weighted	16	-0.0511207	0.0426192	0.230342	-0.134654	0.0324128	0.950164	0.874018	1.03294	1
852	prot-a-212	ebi-a-GCST004131	Inflammatory bowel disease	|| id:prot-a-212	Inverse variance weighted	29	0.0197596	0.0164745	0.23037	-0.0125304	0.0520497	1.01996	0.987548	1.05343	1
853	prot-a-314	ebi-a-GCST004131	Inflammatory bowel disease	|| id:prot-a-314	Inverse variance weighted	25	-0.0312485	0.0260563	0.230424	-0.0823188	0.0198219	0.969235	0.920978	1.02002	1
854	prot-a-322	ebi-a-GCST004131	Inflammatory bowel disease	|| id:prot-a-322	Inverse variance weighted	23	0.0387008	0.0322972	0.230811	-0.0246017	0.102003	1.03946	0.975698	1.10739	1
855	prot-a-1878	ebi-a-GCST004131	Inflammatory bowel disease	|| id:prot-a-1878	Inverse variance weighted	20	-0.0308252	0.0257249	0.230816	-0.081246	0.0195957	0.969645	0.921967	1.01979	1
856	prot-a-573	ebi-a-GCST004131	Inflammatory bowel disease	|| id:prot-a-573	Inverse variance weighted	21	0.0375159	0.0313922	0.232059	-0.0240128	0.0990445	1.03823	0.976273	1.10412	1
857	prot-a-2443	ebi-a-GCST004131	Inflammatory bowel disease	|| id:prot-a-2443	Inverse variance weighted	17	-0.0346346	0.0289867	0.232147	-0.0914485	0.0221792	0.965958	0.912608	1.02243	1
858	prot-a-2405	ebi-a-GCST004131	Inflammatory bowel disease	|| id:prot-a-2405	Inverse variance weighted	24	0.0272575	0.0228253	0.232409	-0.0174802	0.0719951	1.02763	0.982672	1.07465	1
859	prot-a-480	ebi-a-GCST004131	Inflammatory bowel disease	|| id:prot-a-480	Inverse variance weighted	15	0.0499308	0.0418633	0.232983	-0.0321213	0.131983	1.0512	0.968389	1.14109	1
860	prot-a-2420	ebi-a-GCST004131	Inflammatory bowel disease	|| id:prot-a-2420	Inverse variance weighted	19	-0.0199726	0.0167749	0.233799	-0.0528514	0.0129061	0.980225	0.948521	1.01299	1
861	prot-a-1674	ebi-a-GCST004131	Inflammatory bowel disease	|| id:prot-a-1674	Inverse variance weighted	20	-0.0306981	0.0258286	0.234625	-0.0813222	0.0199261	0.969768	0.921897	1.02013	1
862	prot-a-2352	ebi-a-GCST004131	Inflammatory bowel disease	|| id:prot-a-2352	Inverse variance weighted	25	0.0261536	0.022028	0.235112	-0.0170212	0.0693285	1.0265	0.983123	1.07179	1
863	prot-a-3048	ebi-a-GCST004131	Inflammatory bowel disease	|| id:prot-a-3048	Inverse variance weighted	25	0.0392342	0.0330515	0.235202	-0.0255467	0.104015	1.04001	0.974777	1.10962	1
864	prot-a-2935	ebi-a-GCST004131	Inflammatory bowel disease	|| id:prot-a-2935	Inverse variance weighted	15	0.0387535	0.0326871	0.235784	-0.0253132	0.10282	1.03951	0.975005	1.10829	1
865	prot-a-97	ebi-a-GCST004131	Inflammatory bowel disease	|| id:prot-a-97	Inverse variance weighted	22	-0.0297187	0.025131	0.236987	-0.0789755	0.0195381	0.970719	0.924063	1.01973	1
866	prot-a-1038	ebi-a-GCST004131	Inflammatory bowel disease	|| id:prot-a-1038	Inverse variance weighted	16	-0.0250608	0.0212632	0.238558	-0.0667367	0.0166151	0.975251	0.935441	1.01675	1
867	prot-a-2630	ebi-a-GCST004131	Inflammatory bowel disease	|| id:prot-a-2630	Inverse variance weighted	23	0.0335783	0.0285027	0.238768	-0.0222871	0.0894437	1.03415	0.977959	1.09357	1
868	prot-a-158	ebi-a-GCST004131	Inflammatory bowel disease	|| id:prot-a-158	Inverse variance weighted	11	0.0444779	0.0377561	0.238783	-0.029524	0.11848	1.04548	0.970908	1.12578	1
869	prot-a-867	ebi-a-GCST004131	Inflammatory bowel disease	|| id:prot-a-867	Inverse variance weighted	19	0.0374187	0.0317864	0.239118	-0.0248826	0.0997201	1.03813	0.975424	1.10486	1
870	prot-a-88	ebi-a-GCST004131	Inflammatory bowel disease	|| id:prot-a-88	Inverse variance weighted	12	-0.0483192	0.041051	0.239175	-0.128779	0.0321408	0.95283	0.879168	1.03266	1
871	prot-a-699	ebi-a-GCST004131	Inflammatory bowel disease	|| id:prot-a-699	Inverse variance weighted	16	0.0420963	0.0358005	0.239652	-0.0280727	0.112265	1.04299	0.972318	1.11881	1
872	prot-a-527	ebi-a-GCST004131	Inflammatory bowel disease	|| id:prot-a-527	Inverse variance weighted	25	-0.0327407	0.027848	0.239718	-0.0873227	0.0218414	0.96779	0.916381	1.02208	1
873	prot-a-334	ebi-a-GCST004131	Inflammatory bowel disease	|| id:prot-a-334	Inverse variance weighted	16	0.0464609	0.039581	0.240469	-0.031118	0.12404	1.04756	0.969361	1.13206	1
874	prot-a-96	ebi-a-GCST004131	Inflammatory bowel disease	|| id:prot-a-96	Inverse variance weighted	17	0.0243991	0.0207921	0.240605	-0.0163535	0.0651516	1.0247	0.98378	1.06732	1
875	prot-a-1057	ebi-a-GCST004131	Inflammatory bowel disease	|| id:prot-a-1057	Inverse variance weighted	16	0.0382241	0.0325919	0.240873	-0.0256561	0.102104	1.03896	0.97467	1.1075	1
876	prot-a-2500	ebi-a-GCST004131	Inflammatory bowel disease	|| id:prot-a-2500	Inverse variance weighted	26	-0.026466	0.0225809	0.241175	-0.0707245	0.0177925	0.973881	0.931719	1.01795	1
877	prot-a-2602	ebi-a-GCST004131	Inflammatory bowel disease	|| id:prot-a-2602	Inverse variance weighted	16	-0.0302395	0.0258029	0.241222	-0.0808133	0.0203343	0.970213	0.922366	1.02054	1
878	prot-a-387	ebi-a-GCST004131	Inflammatory bowel disease	|| id:prot-a-387	Inverse variance weighted	26	0.0275295	0.0235031	0.241472	-0.0185365	0.0735956	1.02791	0.981634	1.07637	1
879	prot-a-2451	ebi-a-GCST004131	Inflammatory bowel disease	|| id:prot-a-2451	Inverse variance weighted	15	-0.0728996	0.0623041	0.241976	-0.195016	0.0492165	0.929694	0.822822	1.05045	1
880	prot-a-1075	ebi-a-GCST004131	Inflammatory bowel disease	|| id:prot-a-1075	Inverse variance weighted	20	0.0279116	0.0239232	0.243324	-0.0189778	0.074801	1.0283	0.981201	1.07767	1
881	prot-a-384	ebi-a-GCST004131	Inflammatory bowel disease	|| id:prot-a-384	Inverse variance weighted	28	-0.0280974	0.0240959	0.24359	-0.0753254	0.0191307	0.972294	0.927442	1.01931	1
882	prot-a-359	ebi-a-GCST004131	Inflammatory bowel disease	|| id:prot-a-359	Inverse variance weighted	22	-0.0337368	0.0289489	0.24386	-0.0904766	0.023003	0.966826	0.913496	1.02327	1
883	prot-a-1161	ebi-a-GCST004131	Inflammatory bowel disease	|| id:prot-a-1161	Inverse variance weighted	23	-0.0202304	0.0173622	0.243939	-0.0542602	0.0137995	0.979973	0.947186	1.0139	1
884	prot-a-721	ebi-a-GCST004131	Inflammatory bowel disease	|| id:prot-a-721	Inverse variance weighted	19	0.0388405	0.0333728	0.244489	-0.0265701	0.104251	1.0396	0.97378	1.10988	1
885	prot-a-988	ebi-a-GCST004131	Inflammatory bowel disease	|| id:prot-a-988	Inverse variance weighted	24	0.0306943	0.0263819	0.244644	-0.0210144	0.0824029	1.03117	0.979205	1.08589	1
886	prot-a-2366	ebi-a-GCST004131	Inflammatory bowel disease	|| id:prot-a-2366	Inverse variance weighted	15	0.0525543	0.045192	0.244865	-0.0360219	0.141131	1.05396	0.964619	1.15157	1
887	prot-a-2184	ebi-a-GCST004131	Inflammatory bowel disease	|| id:prot-a-2184	Inverse variance weighted	14	0.0234956	0.0202154	0.245129	-0.0161266	0.0631178	1.02377	0.984003	1.06515	1
888	prot-a-1838	ebi-a-GCST004131	Inflammatory bowel disease	|| id:prot-a-1838	Inverse variance weighted	14	-0.0370716	0.0318987	0.245168	-0.0995932	0.0254499	0.963607	0.905206	1.02578	1
889	prot-a-2707	ebi-a-GCST004131	Inflammatory bowel disease	|| id:prot-a-2707	Inverse variance weighted	11	-0.0383961	0.0331118	0.246215	-0.103295	0.026503	0.962332	0.901861	1.02686	1
890	prot-a-924	ebi-a-GCST004131	Inflammatory bowel disease	|| id:prot-a-924	Inverse variance weighted	21	-0.0330191	0.0285071	0.246751	-0.0888931	0.0228548	0.96752	0.914943	1.02312	1
891	prot-a-711	ebi-a-GCST004131	Inflammatory bowel disease	|| id:prot-a-711	Inverse variance weighted	18	0.0351907	0.0303874	0.246836	-0.0243687	0.0947501	1.03582	0.975926	1.09938	1
892	prot-a-2481	ebi-a-GCST004131	Inflammatory bowel disease	|| id:prot-a-2481	Inverse variance weighted	16	-0.0305021	0.0263397	0.246852	-0.0821279	0.0211236	0.969958	0.921154	1.02135	1
893	prot-a-1796	ebi-a-GCST004131	Inflammatory bowel disease	|| id:prot-a-1796	Inverse variance weighted	20	-0.0311749	0.0269241	0.246914	-0.0839462	0.0215964	0.969306	0.919481	1.02183	1
894	prot-a-2556	ebi-a-GCST004131	Inflammatory bowel disease	|| id:prot-a-2556	Inverse variance weighted	16	0.034911	0.0301598	0.247054	-0.0242021	0.0940241	1.03553	0.976088	1.09859	1
895	prot-a-2266	ebi-a-GCST004131	Inflammatory bowel disease	|| id:prot-a-2266	Inverse variance weighted	15	-0.0340908	0.0294569	0.247146	-0.0918263	0.0236447	0.966484	0.912264	1.02393	1
896	prot-a-3079	ebi-a-GCST004131	Inflammatory bowel disease	|| id:prot-a-3079	Inverse variance weighted	17	-0.0378407	0.0327252	0.247552	-0.101982	0.0263007	0.962866	0.903046	1.02665	1
897	prot-a-2040	ebi-a-GCST004131	Inflammatory bowel disease	|| id:prot-a-2040	Inverse variance weighted	16	-0.0342521	0.0296323	0.24772	-0.0923314	0.0238271	0.966328	0.911803	1.02411	1
898	prot-a-2104	ebi-a-GCST004131	Inflammatory bowel disease	|| id:prot-a-2104	Inverse variance weighted	21	0.037295	0.032274	0.247855	-0.0259619	0.100552	1.038	0.974372	1.10578	1
899	prot-a-674	ebi-a-GCST004131	Inflammatory bowel disease	|| id:prot-a-674	Inverse variance weighted	24	-0.0676028	0.058538	0.24815	-0.182337	0.0471317	0.934632	0.83332	1.04826	1
900	prot-a-1001	ebi-a-GCST004131	Inflammatory bowel disease	|| id:prot-a-1001	Inverse variance weighted	22	0.0351678	0.0304597	0.248268	-0.0245333	0.0948689	1.03579	0.975765	1.09951	1
901	prot-a-599	ebi-a-GCST004131	Inflammatory bowel disease	|| id:prot-a-599	Inverse variance weighted	21	-0.0281364	0.0243849	0.248563	-0.0759307	0.0196579	0.972256	0.92688	1.01985	1
902	prot-a-1362	ebi-a-GCST004131	Inflammatory bowel disease	|| id:prot-a-1362	Inverse variance weighted	17	-0.0276553	0.0240044	0.249283	-0.074704	0.0193933	0.972724	0.928018	1.01958	1
903	prot-a-2518	ebi-a-GCST004131	Inflammatory bowel disease	|| id:prot-a-2518	Inverse variance weighted	21	-0.0283794	0.0246399	0.249418	-0.0766736	0.0199149	0.97202	0.926192	1.02011	1
904	prot-a-254	ebi-a-GCST004131	Inflammatory bowel disease	|| id:prot-a-254	Inverse variance weighted	12	0.0394216	0.0342712	0.250027	-0.0277499	0.106593	1.04021	0.972632	1.11248	1
905	prot-a-2435	ebi-a-GCST004131	Inflammatory bowel disease	|| id:prot-a-2435	Inverse variance weighted	14	0.0306423	0.0266403	0.250053	-0.0215728	0.0828573	1.03112	0.978658	1.08639	1
906	prot-a-2978	ebi-a-GCST004131	Inflammatory bowel disease	|| id:prot-a-2978	Inverse variance weighted	22	0.0170793	0.0148489	0.250057	-0.0120245	0.0461831	1.01723	0.988048	1.04727	1
907	prot-a-3065	ebi-a-GCST004131	Inflammatory bowel disease	|| id:prot-a-3065	Inverse variance weighted	15	-0.036112	0.0314048	0.25019	-0.0976655	0.0254414	0.964532	0.906952	1.02577	1
908	prot-a-2340	ebi-a-GCST004131	Inflammatory bowel disease	|| id:prot-a-2340	Inverse variance weighted	22	0.0357907	0.0311405	0.250419	-0.0252446	0.096826	1.03644	0.975071	1.10167	1
909	prot-a-2754	ebi-a-GCST004131	Inflammatory bowel disease	|| id:prot-a-2754	Inverse variance weighted	15	-0.0396898	0.034562	0.250818	-0.107431	0.0280518	0.961087	0.898138	1.02845	1
910	prot-a-2683	ebi-a-GCST004131	Inflammatory bowel disease	|| id:prot-a-2683	Inverse variance weighted	14	-0.044851	0.0390958	0.251296	-0.121479	0.0317768	0.95614	0.88561	1.03229	1
911	prot-a-3236	ebi-a-GCST004131	Inflammatory bowel disease	|| id:prot-a-3236	Inverse variance weighted	15	0.0271381	0.023688	0.251941	-0.0192904	0.0735666	1.02751	0.980894	1.07634	1
912	prot-a-2020	ebi-a-GCST004131	Inflammatory bowel disease	|| id:prot-a-2020	Inverse variance weighted	31	-0.0243159	0.0212258	0.251968	-0.0659186	0.0172867	0.975977	0.936207	1.01744	1
913	prot-a-2495	ebi-a-GCST004131	Inflammatory bowel disease	|| id:prot-a-2495	Inverse variance weighted	24	-0.0274867	0.0239969	0.252031	-0.0745205	0.0195471	0.972888	0.928188	1.01974	1
914	prot-a-1837	ebi-a-GCST004131	Inflammatory bowel disease	|| id:prot-a-1837	Inverse variance weighted	20	-0.01364	0.0119101	0.252104	-0.0369837	0.00970367	0.986453	0.963692	1.00975	1
915	prot-a-818	ebi-a-GCST004131	Inflammatory bowel disease	|| id:prot-a-818	Inverse variance weighted	20	-0.0421022	0.0367876	0.25243	-0.114206	0.0300015	0.958772	0.892074	1.03046	1
916	prot-a-2274	ebi-a-GCST004131	Inflammatory bowel disease	|| id:prot-a-2274	Inverse variance weighted	17	-0.0356389	0.0311456	0.252513	-0.0966843	0.0254065	0.964989	0.907843	1.02573	1
917	prot-a-1088	ebi-a-GCST004131	Inflammatory bowel disease	|| id:prot-a-1088	Inverse variance weighted	19	-0.0402671	0.0352013	0.252661	-0.109262	0.0287275	0.960533	0.896496	1.02914	1
918	prot-a-2722	ebi-a-GCST004131	Inflammatory bowel disease	|| id:prot-a-2722	Inverse variance weighted	23	-0.0228569	0.019987	0.252794	-0.0620314	0.0163176	0.977402	0.939853	1.01645	1
919	prot-a-1166	ebi-a-GCST004131	Inflammatory bowel disease	|| id:prot-a-1166	Inverse variance weighted	17	0.0311191	0.0272143	0.252839	-0.022221	0.0844592	1.03161	0.978024	1.08813	1
920	prot-a-1017	ebi-a-GCST004131	Inflammatory bowel disease	|| id:prot-a-1017	Inverse variance weighted	10	-0.0538359	0.0471129	0.253163	-0.146177	0.0385054	0.947588	0.864005	1.03926	1
921	prot-a-2441	ebi-a-GCST004131	Inflammatory bowel disease	|| id:prot-a-2441	Inverse variance weighted	16	-0.0439572	0.0384798	0.253311	-0.119378	0.0314632	0.956995	0.887473	1.03196	1
922	prot-a-1683	ebi-a-GCST004131	Inflammatory bowel disease	|| id:prot-a-1683	Inverse variance weighted	19	-0.0338546	0.0296673	0.25381	-0.0920025	0.0242932	0.966712	0.912103	1.02459	1
923	prot-a-2458	ebi-a-GCST004131	Inflammatory bowel disease	|| id:prot-a-2458	Inverse variance weighted	14	0.0349734	0.0306803	0.254316	-0.02516	0.0951069	1.03559	0.975154	1.09978	1
924	prot-a-2582	ebi-a-GCST004131	Inflammatory bowel disease	|| id:prot-a-2582	Inverse variance weighted	21	-0.0264901	0.0232405	0.25436	-0.0720415	0.0190613	0.973858	0.930492	1.01924	1
925	prot-a-2374	ebi-a-GCST004131	Inflammatory bowel disease	|| id:prot-a-2374	Inverse variance weighted	16	0.0376122	0.033013	0.254572	-0.0270933	0.102318	1.03833	0.97327	1.10774	1
926	prot-a-245	ebi-a-GCST004131	Inflammatory bowel disease	|| id:prot-a-245	Inverse variance weighted	20	0.0284168	0.0249892	0.25547	-0.0205621	0.0773957	1.02882	0.979648	1.08047	1
927	prot-a-633	ebi-a-GCST004131	Inflammatory bowel disease	|| id:prot-a-633	Inverse variance weighted	23	0.0358128	0.0315279	0.255995	-0.0259819	0.0976076	1.03646	0.974353	1.10253	1
928	prot-a-2816	ebi-a-GCST004131	Inflammatory bowel disease	|| id:prot-a-2816	Inverse variance weighted	22	-0.0284069	0.0250354	0.256513	-0.0774762	0.0206624	0.971993	0.925449	1.02088	1
929	prot-a-2068	ebi-a-GCST004131	Inflammatory bowel disease	|| id:prot-a-2068	Inverse variance weighted	19	0.0301332	0.0265671	0.256698	-0.0219383	0.0822047	1.03059	0.978301	1.08568	1
930	prot-a-1248	ebi-a-GCST004131	Inflammatory bowel disease	|| id:prot-a-1248	Inverse variance weighted	21	-0.0304709	0.0268966	0.257261	-0.0831883	0.0222465	0.969989	0.920178	1.0225	1
931	prot-a-2771	ebi-a-GCST004131	Inflammatory bowel disease	|| id:prot-a-2771	Inverse variance weighted	22	-0.0275968	0.0243739	0.257537	-0.0753696	0.0201759	0.97278	0.927401	1.02038	1
932	prot-a-2764	ebi-a-GCST004131	Inflammatory bowel disease	|| id:prot-a-2764	Inverse variance weighted	20	0.0310064	0.0273859	0.25755	-0.0226701	0.0846828	1.03149	0.977585	1.08837	1
933	prot-a-2208	ebi-a-GCST004131	Inflammatory bowel disease	|| id:prot-a-2208	Inverse variance weighted	19	0.0302684	0.0267412	0.257676	-0.0221444	0.0826813	1.03073	0.978099	1.0862	1
934	prot-a-199	ebi-a-GCST004131	Inflammatory bowel disease	|| id:prot-a-199	Inverse variance weighted	12	0.0298161	0.0263493	0.257816	-0.0218286	0.0814607	1.03027	0.978408	1.08487	1
935	prot-a-2414	ebi-a-GCST004131	Inflammatory bowel disease	|| id:prot-a-2414	Inverse variance weighted	18	0.0301389	0.0266378	0.257872	-0.0220712	0.082349	1.0306	0.978171	1.08583	1
936	prot-a-2174	ebi-a-GCST004131	Inflammatory bowel disease	|| id:prot-a-2174	Inverse variance weighted	18	-0.0322123	0.0284751	0.257953	-0.0880236	0.023599	0.968301	0.915739	1.02388	1
937	prot-a-2996	ebi-a-GCST004131	Inflammatory bowel disease	|| id:prot-a-2996	Inverse variance weighted	14	-0.043484	0.0384967	0.258665	-0.118938	0.0319695	0.957448	0.887863	1.03249	1
938	prot-a-2599	ebi-a-GCST004131	Inflammatory bowel disease	|| id:prot-a-2599	Inverse variance weighted	21	-0.0291104	0.0257728	0.258688	-0.0796252	0.0214044	0.971309	0.923462	1.02164	1
939	prot-a-2759	ebi-a-GCST004131	Inflammatory bowel disease	|| id:prot-a-2759	Inverse variance weighted	21	-0.0372692	0.0330218	0.259057	-0.101992	0.0274535	0.963417	0.903037	1.02783	1
940	prot-a-2977	ebi-a-GCST004131	Inflammatory bowel disease	|| id:prot-a-2977	Inverse variance weighted	23	-0.0256894	0.0227639	0.259103	-0.0703067	0.0189279	0.974638	0.932108	1.01911	1
941	prot-a-2974	ebi-a-GCST004131	Inflammatory bowel disease	|| id:prot-a-2974	Inverse variance weighted	13	0.0383707	0.0340154	0.259304	-0.0282995	0.105041	1.03912	0.972097	1.11076	1
942	prot-a-2231	ebi-a-GCST004131	Inflammatory bowel disease	|| id:prot-a-2231	Inverse variance weighted	19	0.0268543	0.0238094	0.259369	-0.0198122	0.0735208	1.02722	0.980383	1.07629	1
943	prot-a-3113	ebi-a-GCST004131	Inflammatory bowel disease	|| id:prot-a-3113	Inverse variance weighted	16	0.0363749	0.0322658	0.259593	-0.0268659	0.0996158	1.03704	0.973492	1.10475	1
944	prot-a-3129	ebi-a-GCST004131	Inflammatory bowel disease	|| id:prot-a-3129	Inverse variance weighted	20	-0.0345132	0.0306252	0.259762	-0.0945387	0.0255123	0.966076	0.909793	1.02584	1
945	prot-a-1026	ebi-a-GCST004131	Inflammatory bowel disease	|| id:prot-a-1026	Inverse variance weighted	14	0.0348379	0.030942	0.260204	-0.0258084	0.0954842	1.03545	0.974522	1.10019	1
946	prot-a-1062	ebi-a-GCST004131	Inflammatory bowel disease	|| id:prot-a-1062	Inverse variance weighted	12	-0.0346337	0.0307636	0.26025	-0.0949304	0.025663	0.965959	0.909436	1.026	1
947	prot-a-824	ebi-a-GCST004131	Inflammatory bowel disease	|| id:prot-a-824	Inverse variance weighted	19	-0.0274684	0.0244035	0.260338	-0.0752994	0.0203625	0.972905	0.927466	1.02057	1
948	prot-a-899	ebi-a-GCST004131	Inflammatory bowel disease	|| id:prot-a-899	Inverse variance weighted	21	0.0270479	0.0240384	0.260506	-0.0200674	0.0741633	1.02742	0.980133	1.07698	1
949	prot-a-2678	ebi-a-GCST004131	Inflammatory bowel disease	|| id:prot-a-2678	Inverse variance weighted	19	0.0351754	0.0312712	0.260652	-0.0261161	0.096467	1.0358	0.974222	1.10127	1
950	prot-a-1078	ebi-a-GCST004131	Inflammatory bowel disease	|| id:prot-a-1078	Inverse variance weighted	19	-0.0299121	0.0266121	0.261011	-0.0820717	0.0222476	0.970531	0.921206	1.0225	1
951	prot-a-1430	ebi-a-GCST004131	Inflammatory bowel disease	|| id:prot-a-1430	Inverse variance weighted	16	0.0344348	0.0306444	0.261143	-0.0256281	0.0944978	1.03503	0.974698	1.09911	1
952	prot-a-2237	ebi-a-GCST004131	Inflammatory bowel disease	|| id:prot-a-2237	Inverse variance weighted	13	-0.0367912	0.0327644	0.261479	-0.101009	0.0274269	0.963877	0.903925	1.02781	1
953	prot-a-2444	ebi-a-GCST004131	Inflammatory bowel disease	|| id:prot-a-2444	Inverse variance weighted	18	0.0258224	0.0230312	0.262205	-0.0193187	0.0709635	1.02616	0.980867	1.07354	1
954	prot-a-2898	ebi-a-GCST004131	Inflammatory bowel disease	|| id:prot-a-2898	Inverse variance weighted	12	-0.0432144	0.0385482	0.262268	-0.118769	0.0323402	0.957706	0.888013	1.03287	1
955	prot-a-543	ebi-a-GCST004131	Inflammatory bowel disease	|| id:prot-a-543	Inverse variance weighted	17	0.0195963	0.0174859	0.262418	-0.014676	0.0538686	1.01979	0.985431	1.05535	1
956	prot-a-1828	ebi-a-GCST004131	Inflammatory bowel disease	|| id:prot-a-1828	Inverse variance weighted	13	-0.0300642	0.0268312	0.262505	-0.0826534	0.0225251	0.970383	0.92067	1.02278	1
957	prot-a-964	ebi-a-GCST004131	Inflammatory bowel disease	|| id:prot-a-964	Inverse variance weighted	18	-0.0319658	0.0285869	0.263483	-0.0879961	0.0240646	0.96854	0.915764	1.02436	1
958	prot-a-1943	ebi-a-GCST004131	Inflammatory bowel disease	|| id:prot-a-1943	Inverse variance weighted	15	0.039113	0.0349858	0.263581	-0.0294592	0.107685	1.03989	0.97097	1.1137	1
959	prot-a-555	ebi-a-GCST004131	Inflammatory bowel disease	|| id:prot-a-555	Inverse variance weighted	29	0.02442	0.0218592	0.263929	-0.018424	0.067264	1.02472	0.981745	1.06958	1
960	prot-a-1736	ebi-a-GCST004131	Inflammatory bowel disease	|| id:prot-a-1736	Inverse variance weighted	18	-0.0287941	0.0257986	0.264375	-0.0793593	0.0217712	0.971617	0.923708	1.02201	1
961	prot-a-1477	ebi-a-GCST004131	Inflammatory bowel disease	|| id:prot-a-1477	Inverse variance weighted	26	-0.0262899	0.0235843	0.26497	-0.0725152	0.0199353	0.974053	0.930052	1.02014	1
962	prot-a-661	ebi-a-GCST004131	Inflammatory bowel disease	|| id:prot-a-661	Inverse variance weighted	22	-0.0243328	0.0218565	0.265579	-0.0671716	0.0185059	0.975961	0.935035	1.01868	1
963	prot-a-807	ebi-a-GCST004131	Inflammatory bowel disease	|| id:prot-a-807	Inverse variance weighted	19	0.0352722	0.0317314	0.266316	-0.0269214	0.0974658	1.0359	0.973438	1.10237	1
964	prot-a-2190	ebi-a-GCST004131	Inflammatory bowel disease	|| id:prot-a-2190	Inverse variance weighted	15	-0.0489193	0.0440374	0.26663	-0.135233	0.037394	0.952258	0.873513	1.0381	1
965	prot-a-545	ebi-a-GCST004131	Inflammatory bowel disease	|| id:prot-a-545	Inverse variance weighted	12	0.0325955	0.0293614	0.266934	-0.0249528	0.0901438	1.03313	0.975356	1.09433	1
966	prot-a-1472	ebi-a-GCST004131	Inflammatory bowel disease	|| id:prot-a-1472	Inverse variance weighted	19	0.0310325	0.0279711	0.267236	-0.0237908	0.0858559	1.03152	0.97649	1.08965	1
967	prot-a-829	ebi-a-GCST004131	Inflammatory bowel disease	|| id:prot-a-829	Inverse variance weighted	14	0.0333577	0.0300686	0.267264	-0.0255768	0.0922922	1.03392	0.974748	1.09669	1
968	prot-a-1861	ebi-a-GCST004131	Inflammatory bowel disease	|| id:prot-a-1861	Inverse variance weighted	16	0.0338906	0.0305814	0.267772	-0.026049	0.0938302	1.03447	0.974287	1.09837	1
969	prot-a-2384	ebi-a-GCST004131	Inflammatory bowel disease	|| id:prot-a-2384	Inverse variance weighted	20	-0.029664	0.0267887	0.26815	-0.0821698	0.0228418	0.970772	0.921116	1.0231	1
970	prot-a-55	ebi-a-GCST004131	Inflammatory bowel disease	|| id:prot-a-55	Inverse variance weighted	36	-0.0259259	0.023433	0.268559	-0.0718545	0.0200027	0.974407	0.930666	1.0202	1
971	prot-a-2863	ebi-a-GCST004131	Inflammatory bowel disease	|| id:prot-a-2863	Inverse variance weighted	21	0.0385539	0.0348497	0.268601	-0.0297516	0.106859	1.03931	0.970687	1.11278	1
972	prot-a-2010	ebi-a-GCST004131	Inflammatory bowel disease	|| id:prot-a-2010	Inverse variance weighted	18	0.0309215	0.027958	0.268727	-0.0238761	0.0857192	1.0314	0.976407	1.0895	1
973	prot-a-106	ebi-a-GCST004131	Inflammatory bowel disease	|| id:prot-a-106	Inverse variance weighted	19	0.0352012	0.0318327	0.268805	-0.0271909	0.0975934	1.03583	0.973175	1.10251	1
974	prot-a-930	ebi-a-GCST004131	Inflammatory bowel disease	|| id:prot-a-930	Inverse variance weighted	18	-0.0299321	0.0270745	0.268923	-0.0829981	0.0231339	0.970511	0.920353	1.0234	1
975	prot-a-2012	ebi-a-GCST004131	Inflammatory bowel disease	|| id:prot-a-2012	Inverse variance weighted	24	0.025275	0.0228956	0.269626	-0.0196004	0.0701504	1.0256	0.98059	1.07267	1
976	prot-a-2403	ebi-a-GCST004131	Inflammatory bowel disease	|| id:prot-a-2403	Inverse variance weighted	15	-0.0682157	0.0617944	0.26963	-0.189333	0.0529013	0.934059	0.827511	1.05433	1
977	prot-a-1081	ebi-a-GCST004131	Inflammatory bowel disease	|| id:prot-a-1081	Inverse variance weighted	20	0.0190857	0.0172949	0.269789	-0.0148122	0.0529837	1.01927	0.985297	1.05441	1
978	prot-a-826	ebi-a-GCST004131	Inflammatory bowel disease	|| id:prot-a-826	Inverse variance weighted	21	0.0278829	0.0252863	0.270164	-0.0216783	0.0774441	1.02828	0.978555	1.08052	1
979	prot-a-3163	ebi-a-GCST004131	Inflammatory bowel disease	|| id:prot-a-3163	Inverse variance weighted	14	-0.0327152	0.0296702	0.270189	-0.0908687	0.0254384	0.967814	0.913138	1.02576	1
980	prot-a-2711	ebi-a-GCST004131	Inflammatory bowel disease	|| id:prot-a-2711	Inverse variance weighted	31	-0.0207439	0.0188214	0.2704	-0.0576339	0.0161461	0.97947	0.943995	1.01628	1
981	prot-a-112	ebi-a-GCST004131	Inflammatory bowel disease	|| id:prot-a-112	Inverse variance weighted	20	-0.0309515	0.0280869	0.270465	-0.0860018	0.0240987	0.969523	0.917593	1.02439	1
982	prot-a-3208	ebi-a-GCST004131	Inflammatory bowel disease	|| id:prot-a-3208	Inverse variance weighted	14	0.0331633	0.0301002	0.270564	-0.0258331	0.0921597	1.03372	0.974498	1.09654	1
983	prot-a-1373	ebi-a-GCST004131	Inflammatory bowel disease	|| id:prot-a-1373	Inverse variance weighted	11	-0.0361326	0.0328047	0.270702	-0.10043	0.0281646	0.964512	0.904449	1.02856	1
984	prot-a-265	ebi-a-GCST004131	Inflammatory bowel disease	|| id:prot-a-265	Inverse variance weighted	11	0.0410039	0.0372544	0.271051	-0.0320147	0.114023	1.04186	0.968492	1.12078	1
985	prot-a-1468	ebi-a-GCST004131	Inflammatory bowel disease	|| id:prot-a-1468	Inverse variance weighted	19	-0.0286184	0.026011	0.271226	-0.0795999	0.0223631	0.971787	0.923486	1.02262	1
986	prot-a-1728	ebi-a-GCST004131	Inflammatory bowel disease	|| id:prot-a-1728	Inverse variance weighted	15	-0.0477208	0.0433834	0.271342	-0.132752	0.0373107	0.9534	0.875682	1.03802	1
987	prot-a-1909	ebi-a-GCST004131	Inflammatory bowel disease	|| id:prot-a-1909	Inverse variance weighted	15	-0.033343	0.030338	0.271746	-0.0928054	0.0261195	0.967207	0.911371	1.02646	1
988	prot-a-2894	ebi-a-GCST004131	Inflammatory bowel disease	|| id:prot-a-2894	Inverse variance weighted	21	0.0380219	0.0346131	0.271993	-0.0298197	0.105864	1.03875	0.970621	1.11167	1
989	prot-a-773	ebi-a-GCST004131	Inflammatory bowel disease	|| id:prot-a-773	Inverse variance weighted	30	0.0219916	0.0200222	0.272046	-0.0172519	0.0612351	1.02224	0.982896	1.06315	1
990	prot-a-2772	ebi-a-GCST004131	Inflammatory bowel disease	|| id:prot-a-2772	Inverse variance weighted	20	-0.0239603	0.0218546	0.272925	-0.0667954	0.0188747	0.976324	0.935387	1.01905	1
991	prot-a-788	ebi-a-GCST004131	Inflammatory bowel disease	|| id:prot-a-788	Inverse variance weighted	20	0.0316556	0.0288926	0.273242	-0.024974	0.0882851	1.03216	0.975335	1.0923	1
992	prot-a-1719	ebi-a-GCST004131	Inflammatory bowel disease	|| id:prot-a-1719	Inverse variance weighted	23	0.068709	0.0628179	0.274051	-0.0544141	0.191832	1.07112	0.94704	1.21147	1
993	prot-a-3029	ebi-a-GCST004131	Inflammatory bowel disease	|| id:prot-a-3029	Inverse variance weighted	18	-0.0338966	0.0310198	0.274507	-0.0946955	0.0269022	0.966671	0.90965	1.02727	1
994	prot-a-2446	ebi-a-GCST004131	Inflammatory bowel disease	|| id:prot-a-2446	Inverse variance weighted	15	0.039157	0.0358403	0.274595	-0.0310899	0.109404	1.03993	0.969388	1.11561	1
995	prot-a-1939	ebi-a-GCST004131	Inflammatory bowel disease	|| id:prot-a-1939	Inverse variance weighted	19	0.0282842	0.0259023	0.274853	-0.0224844	0.0790527	1.02869	0.977767	1.08226	1
996	prot-a-1693	ebi-a-GCST004131	Inflammatory bowel disease	|| id:prot-a-1693	Inverse variance weighted	18	0.0529134	0.048486	0.275135	-0.0421192	0.147946	1.05434	0.958755	1.15945	1
997	prot-a-1599	ebi-a-GCST004131	Inflammatory bowel disease	|| id:prot-a-1599	Inverse variance weighted	15	-0.0198767	0.0182164	0.275209	-0.0555808	0.0158274	0.98032	0.945936	1.01595	1
998	prot-a-2078	ebi-a-GCST004131	Inflammatory bowel disease	|| id:prot-a-2078	Inverse variance weighted	14	-0.0355112	0.0325533	0.275332	-0.0993157	0.0282932	0.965112	0.905457	1.0287	1
999	prot-a-2388	ebi-a-GCST004131	Inflammatory bowel disease	|| id:prot-a-2388	Inverse variance weighted	22	-0.0272937	0.025022	0.275366	-0.0763368	0.0217494	0.973075	0.926504	1.02199	1
1000	prot-a-27	ebi-a-GCST004131	Inflammatory bowel disease	|| id:prot-a-27	Inverse variance weighted	18	-0.0287982	0.0264078	0.275485	-0.0805575	0.0229611	0.971613	0.922602	1.02323	1
1001	prot-a-1938	ebi-a-GCST004131	Inflammatory bowel disease	|| id:prot-a-1938	Inverse variance weighted	23	-0.0256994	0.0235682	0.275526	-0.071893	0.0204943	0.974628	0.93063	1.02071	1
1002	prot-a-926	ebi-a-GCST004131	Inflammatory bowel disease	|| id:prot-a-926	Inverse variance weighted	20	-0.0312358	0.0286457	0.275529	-0.0873814	0.0249097	0.969247	0.916328	1.02522	1
1003	prot-a-1956	ebi-a-GCST004131	Inflammatory bowel disease	|| id:prot-a-1956	Inverse variance weighted	24	-0.0256521	0.0235312	0.275655	-0.0717731	0.020469	0.974674	0.930742	1.02068	1
1004	prot-a-3109	ebi-a-GCST004131	Inflammatory bowel disease	|| id:prot-a-3109	Inverse variance weighted	16	0.0148926	0.0136659	0.275817	-0.0118925	0.0416777	1.015	0.988178	1.04256	1
1005	prot-a-1500	ebi-a-GCST004131	Inflammatory bowel disease	|| id:prot-a-1500	Inverse variance weighted	23	-0.0142267	0.0130617	0.276068	-0.0398276	0.0113742	0.985874	0.960955	1.01144	1
1006	prot-a-695	ebi-a-GCST004131	Inflammatory bowel disease	|| id:prot-a-695	Inverse variance weighted	17	-0.0338634	0.0311076	0.276335	-0.0948344	0.0271075	0.966704	0.909524	1.02748	1
1007	prot-a-1792	ebi-a-GCST004131	Inflammatory bowel disease	|| id:prot-a-1792	Inverse variance weighted	22	0.0159987	0.0146979	0.276371	-0.0128091	0.0448065	1.01613	0.987273	1.04583	1
1008	prot-a-2687	ebi-a-GCST004131	Inflammatory bowel disease	|| id:prot-a-2687	Inverse variance weighted	20	0.0379392	0.0348574	0.276414	-0.0303814	0.10626	1.03867	0.970076	1.11211	1
1009	prot-a-304	ebi-a-GCST004131	Inflammatory bowel disease	|| id:prot-a-304	Inverse variance weighted	13	0.0397901	0.0365621	0.276469	-0.0318717	0.111452	1.04059	0.968631	1.1179	1
1010	prot-a-3243	ebi-a-GCST004131	Inflammatory bowel disease	|| id:prot-a-3243	Inverse variance weighted	22	0.0231824	0.0213138	0.27674	-0.0185927	0.0649575	1.02345	0.981579	1.06711	1
1011	prot-a-377	ebi-a-GCST004131	Inflammatory bowel disease	|| id:prot-a-377	Inverse variance weighted	27	-0.0210211	0.0193388	0.27704	-0.0589252	0.0168829	0.979198	0.942777	1.01703	1
1012	prot-a-1033	ebi-a-GCST004131	Inflammatory bowel disease	|| id:prot-a-1033	Inverse variance weighted	31	0.0217733	0.0200393	0.277244	-0.0175037	0.0610504	1.02201	0.982649	1.06295	1
1013	prot-a-1117	ebi-a-GCST004131	Inflammatory bowel disease	|| id:prot-a-1117	Inverse variance weighted	16	-0.0389239	0.0358515	0.277613	-0.109193	0.0313451	0.961824	0.896557	1.03184	1
1014	prot-a-2169	ebi-a-GCST004131	Inflammatory bowel disease	|| id:prot-a-2169	Inverse variance weighted	15	0.0358108	0.0329866	0.277648	-0.0288429	0.100465	1.03646	0.971569	1.10568	1
1015	prot-a-1971	ebi-a-GCST004131	Inflammatory bowel disease	|| id:prot-a-1971	Inverse variance weighted	22	0.0374849	0.03454	0.277806	-0.0302134	0.105183	1.0382	0.970238	1.11091	1
1016	prot-a-1936	ebi-a-GCST004131	Inflammatory bowel disease	|| id:prot-a-1936	Inverse variance weighted	13	0.0412167	0.0380154	0.278271	-0.0332934	0.115727	1.04208	0.967255	1.12269	1
1017	prot-a-2780	ebi-a-GCST004131	Inflammatory bowel disease	|| id:prot-a-2780	Inverse variance weighted	23	0.0152265	0.0140546	0.278641	-0.0123206	0.0427736	1.01534	0.987755	1.0437	1
1018	prot-a-2621	ebi-a-GCST004131	Inflammatory bowel disease	|| id:prot-a-2621	Inverse variance weighted	18	-0.0294105	0.0271573	0.278822	-0.0826388	0.0238178	0.971018	0.920684	1.0241	1
1019	prot-a-869	ebi-a-GCST004131	Inflammatory bowel disease	|| id:prot-a-869	Inverse variance weighted	18	0.0295362	0.0272835	0.279001	-0.0239395	0.0830118	1.02998	0.976345	1.08655	1
1020	prot-a-1393	ebi-a-GCST004131	Inflammatory bowel disease	|| id:prot-a-1393	Inverse variance weighted	20	-0.0396944	0.0366934	0.279348	-0.111613	0.0322247	0.961083	0.89439	1.03275	1
1021	prot-a-714	ebi-a-GCST004131	Inflammatory bowel disease	|| id:prot-a-714	Inverse variance weighted	21	-0.0176793	0.0163748	0.280292	-0.0497739	0.0144153	0.982476	0.951445	1.01452	1
1022	prot-a-201	ebi-a-GCST004131	Inflammatory bowel disease	|| id:prot-a-201	Inverse variance weighted	22	0.0302162	0.0280126	0.280738	-0.0246886	0.0851209	1.03068	0.975614	1.08885	1
1023	prot-a-534	ebi-a-GCST004131	Inflammatory bowel disease	|| id:prot-a-534	Inverse variance weighted	19	-0.0330871	0.0306817	0.280856	-0.0932231	0.027049	0.967454	0.91099	1.02742	1
1024	prot-a-1092	ebi-a-GCST004131	Inflammatory bowel disease	|| id:prot-a-1092	Inverse variance weighted	21	-0.0432731	0.0401381	0.280987	-0.121944	0.0353976	0.95765	0.885198	1.03603	1
1025	prot-a-2558	ebi-a-GCST004131	Inflammatory bowel disease	|| id:prot-a-2558	Inverse variance weighted	23	0.0250044	0.0232012	0.28116	-0.02047	0.0704787	1.02532	0.979738	1.07302	1
1026	prot-a-3030	ebi-a-GCST004131	Inflammatory bowel disease	|| id:prot-a-3030	Inverse variance weighted	27	-0.0257962	0.0239873	0.282191	-0.0728112	0.0212189	0.974534	0.929776	1.02145	1
1027	prot-a-803	ebi-a-GCST004131	Inflammatory bowel disease	|| id:prot-a-803	Inverse variance weighted	21	-0.0390859	0.0363751	0.282588	-0.110381	0.0322093	0.961668	0.895493	1.03273	1
1028	prot-a-2055	ebi-a-GCST004131	Inflammatory bowel disease	|| id:prot-a-2055	Inverse variance weighted	24	0.0293269	0.0272971	0.282662	-0.0241754	0.0828291	1.02976	0.976114	1.08636	1
1029	prot-a-1993	ebi-a-GCST004131	Inflammatory bowel disease	|| id:prot-a-1993	Inverse variance weighted	27	-0.0229535	0.0213881	0.283186	-0.0648741	0.0189672	0.977308	0.937185	1.01915	1
1030	prot-a-267	ebi-a-GCST004131	Inflammatory bowel disease	|| id:prot-a-267	Inverse variance weighted	14	0.0424475	0.0395623	0.283303	-0.0350946	0.11999	1.04336	0.965514	1.12749	1
1031	prot-a-2963	ebi-a-GCST004131	Inflammatory bowel disease	|| id:prot-a-2963	Inverse variance weighted	20	0.0310999	0.0289861	0.283305	-0.0257129	0.0879126	1.03159	0.974615	1.09189	1
1032	prot-a-1426	ebi-a-GCST004131	Inflammatory bowel disease	|| id:prot-a-1426	Inverse variance weighted	18	-0.0348655	0.0325154	0.283596	-0.0985957	0.0288647	0.965735	0.906109	1.02929	1
1033	prot-a-3074	ebi-a-GCST004131	Inflammatory bowel disease	|| id:prot-a-3074	Inverse variance weighted	21	-0.0335034	0.0312465	0.283617	-0.0947466	0.0277397	0.967052	0.909603	1.02813	1
1034	prot-a-1732	ebi-a-GCST004131	Inflammatory bowel disease	|| id:prot-a-1732	Inverse variance weighted	16	-0.0291293	0.0271977	0.284161	-0.0824369	0.0241783	0.971291	0.92087	1.02447	1
1035	prot-a-2914	ebi-a-GCST004131	Inflammatory bowel disease	|| id:prot-a-2914	Inverse variance weighted	23	0.0301377	0.0281519	0.284377	-0.02504	0.0853153	1.0306	0.975271	1.08906	1
1036	prot-a-1074	ebi-a-GCST004131	Inflammatory bowel disease	|| id:prot-a-1074	Inverse variance weighted	26	-0.0239948	0.0224359	0.284853	-0.0679691	0.0199796	0.976291	0.934289	1.02018	1
1037	prot-a-80	ebi-a-GCST004131	Inflammatory bowel disease	|| id:prot-a-80	Inverse variance weighted	19	-0.0231521	0.0216761	0.285479	-0.0656373	0.0193331	0.977114	0.93647	1.01952	1
1038	prot-a-3226	ebi-a-GCST004131	Inflammatory bowel disease	|| id:prot-a-3226	Inverse variance weighted	22	-0.0312946	0.029307	0.285603	-0.0887363	0.0261472	0.96919	0.915087	1.02649	1
1039	prot-a-2073	ebi-a-GCST004131	Inflammatory bowel disease	|| id:prot-a-2073	Inverse variance weighted	23	-0.0216255	0.0202631	0.285865	-0.0613413	0.0180902	0.978607	0.940502	1.01825	1
1040	prot-a-1682	ebi-a-GCST004131	Inflammatory bowel disease	|| id:prot-a-1682	Inverse variance weighted	16	-0.0319721	0.0299904	0.286389	-0.0907534	0.0268091	0.968534	0.913243	1.02717	1
1041	prot-a-831	ebi-a-GCST004131	Inflammatory bowel disease	|| id:prot-a-831	Inverse variance weighted	24	-0.0516758	0.0485534	0.287189	-0.14684	0.0434888	0.949637	0.863432	1.04445	1
1042	prot-a-3050	ebi-a-GCST004131	Inflammatory bowel disease	|| id:prot-a-3050	Inverse variance weighted	18	-0.0283274	0.0266329	0.287499	-0.080528	0.0238731	0.97207	0.922629	1.02416	1
1043	prot-a-416	ebi-a-GCST004131	Inflammatory bowel disease	|| id:prot-a-416	Inverse variance weighted	19	-0.0373497	0.0351227	0.287598	-0.10619	0.0314909	0.963339	0.899254	1.03199	1
1044	prot-a-101	ebi-a-GCST004131	Inflammatory bowel disease	|| id:prot-a-101	Inverse variance weighted	25	0.0207438	0.0195678	0.2891	-0.0176091	0.0590966	1.02096	0.982545	1.06088	1
1045	prot-a-1359	ebi-a-GCST004131	Inflammatory bowel disease	|| id:prot-a-1359	Inverse variance weighted	17	0.0307095	0.029048	0.29042	-0.0262245	0.0876436	1.03119	0.974116	1.0916	1
1046	prot-a-2625	ebi-a-GCST004131	Inflammatory bowel disease	|| id:prot-a-2625	Inverse variance weighted	25	-0.023036	0.021802	0.290693	-0.0657679	0.0196958	0.977227	0.936348	1.01989	1
1047	prot-a-367	ebi-a-GCST004131	Inflammatory bowel disease	|| id:prot-a-367	Inverse variance weighted	23	0.0314747	0.0297948	0.290793	-0.0269231	0.0898725	1.03198	0.973436	1.09403	1
1048	prot-a-2457	ebi-a-GCST004131	Inflammatory bowel disease	|| id:prot-a-2457	Inverse variance weighted	23	-0.0340186	0.0322051	0.290827	-0.0971406	0.0291035	0.966554	0.907428	1.02953	1
1049	prot-a-1698	ebi-a-GCST004131	Inflammatory bowel disease	|| id:prot-a-1698	Inverse variance weighted	20	0.0265963	0.0251801	0.290858	-0.0227568	0.0759493	1.02695	0.9775	1.07891	1
1050	prot-a-999	ebi-a-GCST004131	Inflammatory bowel disease	|| id:prot-a-999	Inverse variance weighted	13	-0.0402894	0.0381931	0.291477	-0.115148	0.0345691	0.960511	0.891234	1.03517	1
1051	prot-a-1457	ebi-a-GCST004131	Inflammatory bowel disease	|| id:prot-a-1457	Inverse variance weighted	17	-0.0338567	0.0321122	0.291734	-0.0967966	0.0290832	0.96671	0.907741	1.02951	1
1052	prot-a-2908	ebi-a-GCST004131	Inflammatory bowel disease	|| id:prot-a-2908	Inverse variance weighted	11	-0.0339289	0.0321901	0.291875	-0.0970215	0.0291637	0.96664	0.907537	1.02959	1
1053	prot-a-1850	ebi-a-GCST004131	Inflammatory bowel disease	|| id:prot-a-1850	Inverse variance weighted	19	0.0441229	0.0418691	0.291961	-0.0379406	0.126186	1.04511	0.96277	1.13449	1
1054	prot-a-105	ebi-a-GCST004131	Inflammatory bowel disease	|| id:prot-a-105	Inverse variance weighted	23	0.023419	0.0222246	0.292002	-0.0201413	0.0669792	1.0237	0.98006	1.06927	1
1055	prot-a-2109	ebi-a-GCST004131	Inflammatory bowel disease	|| id:prot-a-2109	Inverse variance weighted	15	-0.0462586	0.0439028	0.292039	-0.132308	0.039791	0.954795	0.876071	1.04059	1
1056	prot-a-2309	ebi-a-GCST004131	Inflammatory bowel disease	|| id:prot-a-2309	Inverse variance weighted	24	0.0218035	0.0206986	0.292167	-0.0187658	0.0623728	1.02204	0.981409	1.06436	1
1057	prot-a-625	ebi-a-GCST004131	Inflammatory bowel disease	|| id:prot-a-625	Inverse variance weighted	22	-0.0254065	0.0241326	0.292439	-0.0727064	0.0218935	0.974914	0.929874	1.02213	1
1058	prot-a-1025	ebi-a-GCST004131	Inflammatory bowel disease	|| id:prot-a-1025	Inverse variance weighted	24	0.0297995	0.0283286	0.292835	-0.0257245	0.0853234	1.03025	0.974604	1.08907	1
1059	prot-a-1357	ebi-a-GCST004131	Inflammatory bowel disease	|| id:prot-a-1357	Inverse variance weighted	21	0.0189475	0.0180355	0.293458	-0.0164021	0.054297	1.01913	0.983732	1.0558	1
1060	prot-a-2295	ebi-a-GCST004131	Inflammatory bowel disease	|| id:prot-a-2295	Inverse variance weighted	26	0.02643	0.0251614	0.293526	-0.0228864	0.0757464	1.02678	0.977374	1.07869	1
1061	prot-a-2868	ebi-a-GCST004131	Inflammatory bowel disease	|| id:prot-a-2868	Inverse variance weighted	19	-0.0272675	0.0259994	0.294283	-0.0782264	0.0236914	0.973101	0.924755	1.02397	1
1062	prot-a-1115	ebi-a-GCST004131	Inflammatory bowel disease	|| id:prot-a-1115	Inverse variance weighted	22	0.0152989	0.0145997	0.294688	-0.0133165	0.0439143	1.01542	0.986772	1.04489	1
1063	prot-a-2520	ebi-a-GCST004131	Inflammatory bowel disease	|| id:prot-a-2520	Inverse variance weighted	16	-0.0236839	0.0226711	0.296174	-0.0681192	0.0207514	0.976594	0.934149	1.02097	1
1064	prot-a-2379	ebi-a-GCST004131	Inflammatory bowel disease	|| id:prot-a-2379	Inverse variance weighted	19	0.0284417	0.0272449	0.296519	-0.0249583	0.0818417	1.02885	0.975351	1.08528	1
1065	prot-a-2873	ebi-a-GCST004131	Inflammatory bowel disease	|| id:prot-a-2873	Inverse variance weighted	16	0.0354029	0.0339327	0.296797	-0.0311052	0.101911	1.03604	0.969374	1.10729	1
1066	prot-a-3227	ebi-a-GCST004131	Inflammatory bowel disease	|| id:prot-a-3227	Inverse variance weighted	19	0.0269507	0.0258369	0.296898	-0.0236896	0.0775909	1.02732	0.976589	1.08068	1
1067	prot-a-230	ebi-a-GCST004131	Inflammatory bowel disease	|| id:prot-a-230	Inverse variance weighted	17	-0.0283963	0.0272327	0.297075	-0.0817724	0.0249798	0.972003	0.921482	1.02529	1
1068	prot-a-2167	ebi-a-GCST004131	Inflammatory bowel disease	|| id:prot-a-2167	Inverse variance weighted	15	0.0295972	0.0284422	0.298057	-0.0261495	0.085344	1.03004	0.974189	1.08909	1
1069	prot-a-1869	ebi-a-GCST004131	Inflammatory bowel disease	|| id:prot-a-1869	Inverse variance weighted	19	-0.0238617	0.0229366	0.298184	-0.0688174	0.021094	0.976421	0.933497	1.02132	1
1070	prot-a-2419	ebi-a-GCST004131	Inflammatory bowel disease	|| id:prot-a-2419	Inverse variance weighted	16	0.0295812	0.028498	0.299267	-0.026275	0.0854374	1.03002	0.974067	1.08919	1
1071	prot-a-892	ebi-a-GCST004131	Inflammatory bowel disease	|| id:prot-a-892	Inverse variance weighted	26	0.0225244	0.0217008	0.299292	-0.0200091	0.0650579	1.02278	0.98019	1.06722	1
1072	prot-a-6	ebi-a-GCST004131	Inflammatory bowel disease	|| id:prot-a-6	Inverse variance weighted	22	-0.0245834	0.0236962	0.29953	-0.0710279	0.0218611	0.975716	0.931436	1.0221	1
1073	prot-a-2081	ebi-a-GCST004131	Inflammatory bowel disease	|| id:prot-a-2081	Inverse variance weighted	18	0.0275905	0.0265972	0.299575	-0.02454	0.0797211	1.02797	0.975759	1.08298	1
1074	prot-a-216	ebi-a-GCST004131	Inflammatory bowel disease	|| id:prot-a-216	Inverse variance weighted	15	-0.0300188	0.0289594	0.29993	-0.0867792	0.0267415	0.970427	0.91688	1.0271	1
1075	prot-a-1836	ebi-a-GCST004131	Inflammatory bowel disease	|| id:prot-a-1836	Inverse variance weighted	20	0.0177139	0.0171288	0.301061	-0.0158585	0.0512863	1.01787	0.984267	1.05262	1
1076	prot-a-478	ebi-a-GCST004131	Inflammatory bowel disease	|| id:prot-a-478	Inverse variance weighted	20	0.0247587	0.0239726	0.301701	-0.0222276	0.0717451	1.02507	0.978018	1.07438	1
1077	prot-a-574	ebi-a-GCST004131	Inflammatory bowel disease	|| id:prot-a-574	Inverse variance weighted	23	0.0267729	0.0259299	0.301832	-0.0240496	0.0775955	1.02713	0.976237	1.08069	1
1078	prot-a-1540	ebi-a-GCST004131	Inflammatory bowel disease	|| id:prot-a-1540	Inverse variance weighted	20	-0.0256582	0.0248928	0.302658	-0.074448	0.0231316	0.974668	0.928256	1.0234	1
1079	prot-a-439	ebi-a-GCST004131	Inflammatory bowel disease	|| id:prot-a-439	Inverse variance weighted	16	0.0131395	0.0127684	0.303452	-0.0118866	0.0381655	1.01323	0.988184	1.0389	1
1080	prot-a-1583	ebi-a-GCST004131	Inflammatory bowel disease	|| id:prot-a-1583	Inverse variance weighted	31	-0.0227241	0.0220843	0.303494	-0.0660094	0.0205612	0.977532	0.936122	1.02077	1
1081	prot-a-418	ebi-a-GCST004131	Inflammatory bowel disease	|| id:prot-a-418	Inverse variance weighted	20	-0.0221478	0.0215356	0.303747	-0.0643575	0.0200618	0.978096	0.93767	1.02026	1
1082	prot-a-2665	ebi-a-GCST004131	Inflammatory bowel disease	|| id:prot-a-2665	Inverse variance weighted	19	0.0315266	0.0307429	0.305131	-0.0287295	0.0917827	1.03203	0.971679	1.09613	1
1083	prot-a-872	ebi-a-GCST004131	Inflammatory bowel disease	|| id:prot-a-872	Inverse variance weighted	19	-0.0281174	0.0274212	0.30518	-0.081863	0.0256282	0.972274	0.921398	1.02596	1
1084	prot-a-414	ebi-a-GCST004131	Inflammatory bowel disease	|| id:prot-a-414	Inverse variance weighted	18	-0.0339862	0.0331477	0.305223	-0.0989557	0.0309833	0.966585	0.905783	1.03147	1
1085	prot-a-326	ebi-a-GCST004131	Inflammatory bowel disease	|| id:prot-a-326	Inverse variance weighted	12	0.0318646	0.0310877	0.305368	-0.0290673	0.0927964	1.03238	0.971351	1.09724	1
1086	prot-a-1224	ebi-a-GCST004131	Inflammatory bowel disease	|| id:prot-a-1224	Inverse variance weighted	15	0.0332207	0.0324525	0.305991	-0.0303863	0.0968276	1.03378	0.970071	1.10167	1
1087	prot-a-268	ebi-a-GCST004131	Inflammatory bowel disease	|| id:prot-a-268	Inverse variance weighted	17	-0.0212156	0.0207254	0.306	-0.0618373	0.0194062	0.979008	0.940036	1.0196	1
1088	prot-a-1103	ebi-a-GCST004131	Inflammatory bowel disease	|| id:prot-a-1103	Inverse variance weighted	18	0.0259806	0.0254093	0.306553	-0.0238217	0.0757828	1.02632	0.97646	1.07873	1
1089	prot-a-879	ebi-a-GCST004131	Inflammatory bowel disease	|| id:prot-a-879	Inverse variance weighted	19	0.0248396	0.0242987	0.306657	-0.0227858	0.072465	1.02515	0.977472	1.07516	1
1090	prot-a-2967	ebi-a-GCST004131	Inflammatory bowel disease	|| id:prot-a-2967	Inverse variance weighted	17	0.0315564	0.0309002	0.307143	-0.029008	0.0921209	1.03206	0.971409	1.0965	1
1091	prot-a-2921	ebi-a-GCST004131	Inflammatory bowel disease	|| id:prot-a-2921	Inverse variance weighted	25	-0.0344866	0.0338052	0.307654	-0.100745	0.0317716	0.966101	0.904164	1.03228	1
1092	prot-a-182	ebi-a-GCST004131	Inflammatory bowel disease	|| id:prot-a-182	Inverse variance weighted	16	0.028224	0.0276907	0.30808	-0.0260498	0.0824978	1.02863	0.974287	1.086	1
1093	prot-a-881	ebi-a-GCST004131	Inflammatory bowel disease	|| id:prot-a-881	Inverse variance weighted	19	-0.0329835	0.0323661	0.308166	-0.096421	0.030454	0.967554	0.908082	1.03092	1
1094	prot-a-491	ebi-a-GCST004131	Inflammatory bowel disease	|| id:prot-a-491	Inverse variance weighted	19	0.034475	0.033853	0.308501	-0.031877	0.100827	1.03508	0.968626	1.10609	1
1095	prot-a-1860	ebi-a-GCST004131	Inflammatory bowel disease	|| id:prot-a-1860	Inverse variance weighted	18	0.0351299	0.0345149	0.308765	-0.0325194	0.102779	1.03575	0.968004	1.10825	1
1096	prot-a-1832	ebi-a-GCST004131	Inflammatory bowel disease	|| id:prot-a-1832	Inverse variance weighted	15	0.0304925	0.0299752	0.309031	-0.0282589	0.0892438	1.03096	0.972137	1.09335	1
1097	prot-a-351	ebi-a-GCST004131	Inflammatory bowel disease	|| id:prot-a-351	Inverse variance weighted	12	0.0326965	0.0321475	0.309116	-0.0303125	0.0957055	1.03324	0.970142	1.10043	1
1098	prot-a-1711	ebi-a-GCST004131	Inflammatory bowel disease	|| id:prot-a-1711	Inverse variance weighted	21	-0.0267362	0.0262971	0.309297	-0.0782786	0.0248061	0.973618	0.924707	1.02512	1
1099	prot-a-528	ebi-a-GCST004131	Inflammatory bowel disease	|| id:prot-a-528	Inverse variance weighted	30	-0.0418273	0.0411944	0.309932	-0.122568	0.0389137	0.959035	0.884645	1.03968	1
1100	prot-a-2383	ebi-a-GCST004131	Inflammatory bowel disease	|| id:prot-a-2383	Inverse variance weighted	16	0.0280425	0.0276212	0.309986	-0.0260951	0.0821801	1.02844	0.974242	1.08565	1
1101	prot-a-2615	ebi-a-GCST004131	Inflammatory bowel disease	|| id:prot-a-2615	Inverse variance weighted	24	-0.0216365	0.0213174	0.310121	-0.0634187	0.0201457	0.978596	0.93855	1.02035	1
1102	prot-a-2218	ebi-a-GCST004131	Inflammatory bowel disease	|| id:prot-a-2218	Inverse variance weighted	13	-0.0387621	0.0382078	0.31034	-0.113649	0.0361251	0.96198	0.892571	1.03679	1
1103	prot-a-415	ebi-a-GCST004131	Inflammatory bowel disease	|| id:prot-a-415	Inverse variance weighted	14	-0.0319958	0.0315558	0.31061	-0.0938451	0.0298535	0.968511	0.910424	1.0303	1
1104	prot-a-1866	ebi-a-GCST004131	Inflammatory bowel disease	|| id:prot-a-1866	Inverse variance weighted	24	0.0247114	0.0244068	0.311308	-0.0231259	0.0725488	1.02502	0.977139	1.07525	1
1105	prot-a-400	ebi-a-GCST004131	Inflammatory bowel disease	|| id:prot-a-400	Inverse variance weighted	14	-0.0302587	0.0298905	0.311386	-0.0888442	0.0283267	0.970194	0.914988	1.02873	1
1106	prot-a-2679	ebi-a-GCST004131	Inflammatory bowel disease	|| id:prot-a-2679	Inverse variance weighted	25	-0.0227511	0.0224949	0.311831	-0.0668412	0.021339	0.977506	0.935344	1.02157	1
1107	prot-a-1007	ebi-a-GCST004131	Inflammatory bowel disease	|| id:prot-a-1007	Inverse variance weighted	21	0.0282901	0.0279739	0.31187	-0.0265386	0.0831189	1.02869	0.97381	1.08667	1
1108	prot-a-1950	ebi-a-GCST004131	Inflammatory bowel disease	|| id:prot-a-1950	Inverse variance weighted	18	0.0274685	0.0271657	0.311947	-0.0257763	0.0807132	1.02785	0.974553	1.08406	1
1109	prot-a-1590	ebi-a-GCST004131	Inflammatory bowel disease	|| id:prot-a-1590	Inverse variance weighted	15	0.0315969	0.0312734	0.31233	-0.0296989	0.0928927	1.0321	0.970738	1.09734	1
1110	prot-a-2311	ebi-a-GCST004131	Inflammatory bowel disease	|| id:prot-a-2311	Inverse variance weighted	28	0.02	0.019845	0.313547	-0.0188963	0.0588962	1.0202	0.981281	1.06067	1
1111	prot-a-2117	ebi-a-GCST004131	Inflammatory bowel disease	|| id:prot-a-2117	Inverse variance weighted	20	-0.0266766	0.026498	0.31406	-0.0786127	0.0252595	0.973676	0.924398	1.02558	1
1112	prot-a-1219	ebi-a-GCST004131	Inflammatory bowel disease	|| id:prot-a-1219	Inverse variance weighted	23	-0.028602	0.0284145	0.314128	-0.0842944	0.0270904	0.971803	0.919161	1.02746	1
1113	prot-a-2606	ebi-a-GCST004131	Inflammatory bowel disease	|| id:prot-a-2606	Inverse variance weighted	15	0.0352181	0.0349925	0.314201	-0.0333673	0.103803	1.03585	0.967183	1.10938	1
1114	prot-a-425	ebi-a-GCST004131	Inflammatory bowel disease	|| id:prot-a-425	Inverse variance weighted	15	0.0274746	0.0273234	0.314639	-0.0260792	0.0810285	1.02786	0.974258	1.0844	1
1115	prot-a-1740	ebi-a-GCST004131	Inflammatory bowel disease	|| id:prot-a-1740	Inverse variance weighted	13	0.0390096	0.0388232	0.314993	-0.0370839	0.115103	1.03978	0.963595	1.12199	1
1116	prot-a-696	ebi-a-GCST004131	Inflammatory bowel disease	|| id:prot-a-696	Inverse variance weighted	12	0.0365481	0.0363773	0.315043	-0.0347514	0.107848	1.03722	0.965845	1.11388	1
1117	prot-a-656	ebi-a-GCST004131	Inflammatory bowel disease	|| id:prot-a-656	Inverse variance weighted	18	0.0296532	0.0295372	0.315414	-0.0282397	0.0875462	1.0301	0.972155	1.09149	1
1118	prot-a-2498	ebi-a-GCST004131	Inflammatory bowel disease	|| id:prot-a-2498	Inverse variance weighted	22	0.0346641	0.0345436	0.315624	-0.0330413	0.102369	1.03527	0.967499	1.10779	1
1119	prot-a-2224	ebi-a-GCST004131	Inflammatory bowel disease	|| id:prot-a-2224	Inverse variance weighted	24	-0.0508386	0.050686	0.315855	-0.150183	0.0485059	0.950432	0.86055	1.0497	1
1120	prot-a-1101	ebi-a-GCST004131	Inflammatory bowel disease	|| id:prot-a-1101	Inverse variance weighted	25	0.0237341	0.0236681	0.315963	-0.0226554	0.0701236	1.02402	0.977599	1.07264	1
1121	prot-a-2538	ebi-a-GCST004131	Inflammatory bowel disease	|| id:prot-a-2538	Inverse variance weighted	15	0.031734	0.0316695	0.316326	-0.0303382	0.0938062	1.03224	0.970117	1.09835	1
1122	prot-a-2180	ebi-a-GCST004131	Inflammatory bowel disease	|| id:prot-a-2180	Inverse variance weighted	13	-0.0256579	0.0256446	0.317059	-0.0759214	0.0246055	0.974668	0.926889	1.02491	1
1123	prot-a-1059	ebi-a-GCST004131	Inflammatory bowel disease	|| id:prot-a-1059	Inverse variance weighted	10	0.0500456	0.050045	0.317304	-0.0480425	0.148134	1.05132	0.953093	1.15967	1
1124	prot-a-1257	ebi-a-GCST004131	Inflammatory bowel disease	|| id:prot-a-1257	Inverse variance weighted	22	0.0232641	0.0232652	0.317335	-0.0223358	0.0688639	1.02354	0.977912	1.07129	1
1125	prot-a-492	ebi-a-GCST004131	Inflammatory bowel disease	|| id:prot-a-492	Inverse variance weighted	23	-0.0294548	0.0294837	0.317784	-0.0872428	0.0283332	0.970975	0.916455	1.02874	1
1126	prot-a-1022	ebi-a-GCST004131	Inflammatory bowel disease	|| id:prot-a-1022	Inverse variance weighted	14	0.0301813	0.0302441	0.318316	-0.0290972	0.0894599	1.03064	0.971322	1.09358	1
1127	prot-a-62	ebi-a-GCST004131	Inflammatory bowel disease	|| id:prot-a-62	Inverse variance weighted	13	-0.0220271	0.0220912	0.318716	-0.0653257	0.0212716	0.978214	0.936762	1.0215	1
1128	prot-a-1091	ebi-a-GCST004131	Inflammatory bowel disease	|| id:prot-a-1091	Inverse variance weighted	21	-0.0311296	0.0312284	0.318845	-0.0923373	0.0300782	0.96935	0.911798	1.03054	1
1129	prot-a-2229	ebi-a-GCST004131	Inflammatory bowel disease	|| id:prot-a-2229	Inverse variance weighted	12	0.0218217	0.0218931	0.318891	-0.0210888	0.0647323	1.02206	0.979132	1.06687	1
1130	prot-a-2611	ebi-a-GCST004131	Inflammatory bowel disease	|| id:prot-a-2611	Inverse variance weighted	24	0.0276894	0.0277846	0.318972	-0.0267685	0.0821473	1.02808	0.973587	1.08562	1
1131	prot-a-1877	ebi-a-GCST004131	Inflammatory bowel disease	|| id:prot-a-1877	Inverse variance weighted	22	0.0371634	0.0373704	0.319998	-0.0360825	0.110409	1.03786	0.964561	1.11674	1
1132	prot-a-3244	ebi-a-GCST004131	Inflammatory bowel disease	|| id:prot-a-3244	Inverse variance weighted	13	-0.0229892	0.0231299	0.320263	-0.0683239	0.0223454	0.977273	0.933958	1.0226	1
1133	prot-a-264	ebi-a-GCST004131	Inflammatory bowel disease	|| id:prot-a-264	Inverse variance weighted	19	0.0255784	0.0257785	0.321082	-0.0249474	0.0761042	1.02591	0.975361	1.07907	1
1134	prot-a-1050	ebi-a-GCST004131	Inflammatory bowel disease	|| id:prot-a-1050	Inverse variance weighted	29	0.0178467	0.0179922	0.321239	-0.0174179	0.0531113	1.01801	0.982733	1.05455	1
1135	prot-a-2818	ebi-a-GCST004131	Inflammatory bowel disease	|| id:prot-a-2818	Inverse variance weighted	28	-0.0199923	0.0201587	0.321321	-0.0595033	0.0195187	0.980206	0.942232	1.01971	1
1136	prot-a-586	ebi-a-GCST004131	Inflammatory bowel disease	|| id:prot-a-586	Inverse variance weighted	17	0.0278163	0.0280643	0.321606	-0.0271897	0.0828223	1.02821	0.973177	1.08635	1
1137	prot-a-2564	ebi-a-GCST004131	Inflammatory bowel disease	|| id:prot-a-2564	Inverse variance weighted	17	-0.0267515	0.0270187	0.32212	-0.0797082	0.0262052	0.973603	0.923386	1.02655	1
1138	prot-a-2428	ebi-a-GCST004131	Inflammatory bowel disease	|| id:prot-a-2428	Inverse variance weighted	19	0.0367803	0.0371628	0.322317	-0.0360588	0.109619	1.03747	0.964584	1.11585	1
1139	prot-a-465	ebi-a-GCST004131	Inflammatory bowel disease	|| id:prot-a-465	Inverse variance weighted	17	0.0264159	0.0267011	0.322507	-0.0259182	0.07875	1.02677	0.974415	1.08193	1
1140	prot-a-1718	ebi-a-GCST004131	Inflammatory bowel disease	|| id:prot-a-1718	Inverse variance weighted	17	-0.0239697	0.0242289	0.322514	-0.0714583	0.0235188	0.976315	0.931035	1.0238	1
1141	prot-a-923	ebi-a-GCST004131	Inflammatory bowel disease	|| id:prot-a-923	Inverse variance weighted	21	-0.0221294	0.022382	0.322804	-0.0659982	0.0217394	0.978114	0.936133	1.02198	1
1142	prot-a-1271	ebi-a-GCST004131	Inflammatory bowel disease	|| id:prot-a-1271	Inverse variance weighted	23	-0.0259605	0.0262614	0.322887	-0.0774328	0.0255118	0.974374	0.925489	1.02584	1
1143	prot-a-3100	ebi-a-GCST004131	Inflammatory bowel disease	|| id:prot-a-3100	Inverse variance weighted	21	-0.0223693	0.0226378	0.323085	-0.0667394	0.0220008	0.977879	0.935439	1.02224	1
1144	prot-a-3215	ebi-a-GCST004131	Inflammatory bowel disease	|| id:prot-a-3215	Inverse variance weighted	23	-0.0226483	0.0229431	0.323567	-0.0676168	0.0223201	0.977606	0.934619	1.02257	1
1145	prot-a-2670	ebi-a-GCST004131	Inflammatory bowel disease	|| id:prot-a-2670	Inverse variance weighted	19	0.0274955	0.027862	0.323718	-0.027114	0.082105	1.02788	0.97325	1.08557	1
1146	prot-a-1704	ebi-a-GCST004131	Inflammatory bowel disease	|| id:prot-a-1704	Inverse variance weighted	25	0.0315121	0.0319631	0.324188	-0.0311357	0.0941598	1.03201	0.969344	1.09874	1
1147	prot-a-275	ebi-a-GCST004131	Inflammatory bowel disease	|| id:prot-a-275	Inverse variance weighted	15	-0.0326013	0.0331238	0.325005	-0.0975239	0.0323214	0.967924	0.907081	1.03285	1
1148	prot-a-2927	ebi-a-GCST004131	Inflammatory bowel disease	|| id:prot-a-2927	Inverse variance weighted	21	0.00991444	0.0100805	0.325347	-0.00984329	0.0296722	1.00996	0.990205	1.03012	1
1149	prot-a-1272	ebi-a-GCST004131	Inflammatory bowel disease	|| id:prot-a-1272	Inverse variance weighted	23	0.0314497	0.0319793	0.325392	-0.0312298	0.0941292	1.03195	0.969253	1.0987	1
1150	prot-a-2834	ebi-a-GCST004131	Inflammatory bowel disease	|| id:prot-a-2834	Inverse variance weighted	11	-0.0341374	0.0347594	0.326048	-0.102266	0.033991	0.966439	0.90279	1.03458	1
1151	prot-a-2391	ebi-a-GCST004131	Inflammatory bowel disease	|| id:prot-a-2391	Inverse variance weighted	19	-0.028628	0.0291514	0.326079	-0.0857648	0.0285089	0.971778	0.91781	1.02892	1
1152	prot-a-1870	ebi-a-GCST004131	Inflammatory bowel disease	|| id:prot-a-1870	Inverse variance weighted	13	-0.0371477	0.0378792	0.326746	-0.111391	0.0370955	0.963534	0.894589	1.03779	1
1153	prot-a-1423	ebi-a-GCST004131	Inflammatory bowel disease	|| id:prot-a-1423	Inverse variance weighted	18	-0.0320653	0.0327025	0.326832	-0.0961621	0.0320316	0.968443	0.908317	1.03255	1
1154	prot-a-596	ebi-a-GCST004131	Inflammatory bowel disease	|| id:prot-a-596	Inverse variance weighted	20	-0.0248114	0.0253384	0.327482	-0.0744747	0.024852	0.975494	0.928231	1.02516	1
1155	prot-a-577	ebi-a-GCST004131	Inflammatory bowel disease	|| id:prot-a-577	Inverse variance weighted	22	0.0240523	0.0245831	0.327871	-0.0241305	0.0722351	1.02434	0.976158	1.07491	1
1156	prot-a-3260	ebi-a-GCST004131	Inflammatory bowel disease	|| id:prot-a-3260	Inverse variance weighted	21	-0.0275548	0.028171	0.328011	-0.0827699	0.0276603	0.972821	0.920563	1.02805	1
1157	prot-a-2983	ebi-a-GCST004131	Inflammatory bowel disease	|| id:prot-a-2983	Inverse variance weighted	18	-0.0266575	0.0272778	0.32844	-0.0801219	0.0268069	0.973695	0.923004	1.02717	1
1158	prot-a-913	ebi-a-GCST004131	Inflammatory bowel disease	|| id:prot-a-913	Inverse variance weighted	16	-0.043823	0.0448818	0.328861	-0.131791	0.0441453	0.957123	0.876524	1.04513	1
1159	prot-a-1926	ebi-a-GCST004131	Inflammatory bowel disease	|| id:prot-a-1926	Inverse variance weighted	22	0.0319323	0.0327808	0.33	-0.0323182	0.0961827	1.03245	0.968198	1.10096	1
1160	prot-a-2217	ebi-a-GCST004131	Inflammatory bowel disease	|| id:prot-a-2217	Inverse variance weighted	16	-0.0315762	0.0324349	0.330292	-0.0951485	0.0319962	0.968917	0.909238	1.03251	1
1161	prot-a-1640	ebi-a-GCST004131	Inflammatory bowel disease	|| id:prot-a-1640	Inverse variance weighted	17	-0.020645	0.0212067	0.330298	-0.06221	0.0209201	0.979567	0.939685	1.02114	1
1162	prot-a-2731	ebi-a-GCST004131	Inflammatory bowel disease	|| id:prot-a-2731	Inverse variance weighted	15	-0.031393	0.0322478	0.330309	-0.0945988	0.0318128	0.969095	0.909738	1.03232	1
1163	prot-a-1679	ebi-a-GCST004131	Inflammatory bowel disease	|| id:prot-a-1679	Inverse variance weighted	18	0.0254793	0.0262234	0.331238	-0.0259186	0.0768772	1.02581	0.974414	1.07991	1
1164	prot-a-961	ebi-a-GCST004131	Inflammatory bowel disease	|| id:prot-a-961	Inverse variance weighted	24	0.0260744	0.0268435	0.331375	-0.0265389	0.0786877	1.02642	0.97381	1.08187	1
1165	prot-a-1774	ebi-a-GCST004131	Inflammatory bowel disease	|| id:prot-a-1774	Inverse variance weighted	14	-0.033958	0.0349826	0.331693	-0.102524	0.0346079	0.966612	0.902557	1.03521	1
1166	prot-a-2333	ebi-a-GCST004131	Inflammatory bowel disease	|| id:prot-a-2333	Inverse variance weighted	15	0.0341926	0.0352432	0.331951	-0.034884	0.103269	1.03478	0.965717	1.10879	1
1167	prot-a-145	ebi-a-GCST004131	Inflammatory bowel disease	|| id:prot-a-145	Inverse variance weighted	19	-0.0266706	0.027506	0.332233	-0.0805823	0.0272412	0.973682	0.922579	1.02762	1
1168	prot-a-52	ebi-a-GCST004131	Inflammatory bowel disease	|| id:prot-a-52	Inverse variance weighted	22	0.0248417	0.0256307	0.332438	-0.0253946	0.0750779	1.02515	0.974925	1.07797	1
1169	prot-a-521	ebi-a-GCST004131	Inflammatory bowel disease	|| id:prot-a-521	Inverse variance weighted	19	0.0207356	0.0213948	0.33245	-0.0211982	0.0626693	1.02095	0.979025	1.06467	1
1170	prot-a-1485	ebi-a-GCST004131	Inflammatory bowel disease	|| id:prot-a-1485	Inverse variance weighted	19	0.0306933	0.0316979	0.33289	-0.0314345	0.0928211	1.03117	0.969054	1.09727	1
1171	prot-a-1745	ebi-a-GCST004131	Inflammatory bowel disease	|| id:prot-a-1745	Inverse variance weighted	15	0.0335295	0.0346299	0.332932	-0.034345	0.101404	1.0341	0.966238	1.10672	1
1172	prot-a-1673	ebi-a-GCST004131	Inflammatory bowel disease	|| id:prot-a-1673	Inverse variance weighted	13	-0.0972348	0.100448	0.333038	-0.294113	0.0996431	0.907343	0.745192	1.10478	1
1173	prot-a-3082	ebi-a-GCST004131	Inflammatory bowel disease	|| id:prot-a-3082	Inverse variance weighted	15	0.0530754	0.054832	0.333062	-0.0543953	0.160546	1.05451	0.947058	1.17415	1
1174	prot-a-726	ebi-a-GCST004131	Inflammatory bowel disease	|| id:prot-a-726	Inverse variance weighted	21	-0.0297044	0.0306926	0.333141	-0.0898618	0.030453	0.970732	0.914057	1.03092	1
1175	prot-a-1934	ebi-a-GCST004131	Inflammatory bowel disease	|| id:prot-a-1934	Inverse variance weighted	21	-0.0309443	0.0319849	0.333311	-0.0936348	0.0317461	0.96953	0.910615	1.03226	1
1176	prot-a-1300	ebi-a-GCST004131	Inflammatory bowel disease	|| id:prot-a-1300	Inverse variance weighted	15	0.0297413	0.0307551	0.333526	-0.0305387	0.0900213	1.03019	0.969923	1.0942	1
1177	prot-a-186	ebi-a-GCST004131	Inflammatory bowel disease	|| id:prot-a-186	Inverse variance weighted	27	0.0218584	0.0226236	0.333955	-0.0224838	0.0662006	1.0221	0.977767	1.06844	1
1178	prot-a-228	ebi-a-GCST004131	Inflammatory bowel disease	|| id:prot-a-228	Inverse variance weighted	21	0.0229705	0.0237831	0.334128	-0.0236444	0.0695854	1.02324	0.976633	1.07206	1
1179	prot-a-2489	ebi-a-GCST004131	Inflammatory bowel disease	|| id:prot-a-2489	Inverse variance weighted	13	-0.0337769	0.0350456	0.335147	-0.102466	0.0349125	0.966787	0.902609	1.03553	1
1180	prot-a-3027	ebi-a-GCST004131	Inflammatory bowel disease	|| id:prot-a-3027	Inverse variance weighted	8	0.0430752	0.0446994	0.335214	-0.0445356	0.130686	1.04402	0.956442	1.13961	1
1181	prot-a-2689	ebi-a-GCST004131	Inflammatory bowel disease	|| id:prot-a-2689	Inverse variance weighted	23	-0.015843	0.0164584	0.335744	-0.0481014	0.0164154	0.984282	0.953037	1.01655	1
1182	prot-a-3189	ebi-a-GCST004131	Inflammatory bowel disease	|| id:prot-a-3189	Inverse variance weighted	17	-0.0308054	0.0320198	0.336013	-0.0935641	0.0319534	0.969664	0.91068	1.03247	1
1183	prot-a-1346	ebi-a-GCST004131	Inflammatory bowel disease	|| id:prot-a-1346	Inverse variance weighted	16	0.0249777	0.0259625	0.336015	-0.0259088	0.0758643	1.02529	0.974424	1.07882	1
1184	prot-a-2715	ebi-a-GCST004131	Inflammatory bowel disease	|| id:prot-a-2715	Inverse variance weighted	18	0.0209783	0.0218128	0.33618	-0.0217749	0.0637314	1.0212	0.97846	1.06581	1
1185	prot-a-3148	ebi-a-GCST004131	Inflammatory bowel disease	|| id:prot-a-3148	Inverse variance weighted	26	0.0304432	0.0317046	0.336947	-0.0316978	0.0925842	1.03091	0.968799	1.09701	1
1186	prot-a-827	ebi-a-GCST004131	Inflammatory bowel disease	|| id:prot-a-827	Inverse variance weighted	16	-0.0277165	0.0288664	0.336973	-0.0842948	0.0288617	0.972664	0.91916	1.02928	1
1187	prot-a-2054	ebi-a-GCST004131	Inflammatory bowel disease	|| id:prot-a-2054	Inverse variance weighted	21	-0.0239101	0.0249201	0.337321	-0.0727534	0.0249332	0.976373	0.92983	1.02525	1
1188	prot-a-539	ebi-a-GCST004131	Inflammatory bowel disease	|| id:prot-a-539	Inverse variance weighted	14	-0.051503	0.0537086	0.337592	-0.156772	0.0537659	0.949801	0.854899	1.05524	1
1189	prot-a-742	ebi-a-GCST004131	Inflammatory bowel disease	|| id:prot-a-742	Inverse variance weighted	20	0.028945	0.0301888	0.33766	-0.030225	0.088115	1.02937	0.970227	1.09211	1
1190	prot-a-567	ebi-a-GCST004131	Inflammatory bowel disease	|| id:prot-a-567	Inverse variance weighted	24	-0.0217122	0.0226619	0.338016	-0.0661295	0.0227051	0.978522	0.93601	1.02296	1
1191	prot-a-2478	ebi-a-GCST004131	Inflammatory bowel disease	|| id:prot-a-2478	Inverse variance weighted	15	0.0341704	0.0356886	0.338335	-0.0357792	0.10412	1.03476	0.964853	1.10973	1
1192	prot-a-1170	ebi-a-GCST004131	Inflammatory bowel disease	|| id:prot-a-1170	Inverse variance weighted	14	0.0287222	0.030005	0.338443	-0.0300876	0.087532	1.02914	0.970361	1.09148	1
1193	prot-a-2289	ebi-a-GCST004131	Inflammatory bowel disease	|| id:prot-a-2289	Inverse variance weighted	17	0.029647	0.0309725	0.338463	-0.031059	0.0903531	1.03009	0.969418	1.09456	1
1194	prot-a-981	ebi-a-GCST004131	Inflammatory bowel disease	|| id:prot-a-981	Inverse variance weighted	17	0.0290233	0.0303524	0.338964	-0.0304673	0.088514	1.02945	0.969992	1.09255	1
1195	prot-a-2329	ebi-a-GCST004131	Inflammatory bowel disease	|| id:prot-a-2329	Inverse variance weighted	25	-0.0196691	0.0205772	0.339138	-0.0600004	0.0206622	0.980523	0.941764	1.02088	1
1196	prot-a-3033	ebi-a-GCST004131	Inflammatory bowel disease	|| id:prot-a-3033	Inverse variance weighted	16	-0.0316743	0.0331594	0.33947	-0.0966666	0.0333181	0.968822	0.907859	1.03388	1
1197	prot-a-605	ebi-a-GCST004131	Inflammatory bowel disease	|| id:prot-a-605	Inverse variance weighted	22	0.0299744	0.0313815	0.339496	-0.0315334	0.0914822	1.03043	0.968959	1.0958	1
1198	prot-a-738	ebi-a-GCST004131	Inflammatory bowel disease	|| id:prot-a-738	Inverse variance weighted	12	0.0348054	0.0364475	0.339605	-0.0366317	0.106242	1.03542	0.964031	1.11209	1
1199	prot-a-1080	ebi-a-GCST004131	Inflammatory bowel disease	|| id:prot-a-1080	Inverse variance weighted	20	-0.0318191	0.0333287	0.339726	-0.0971433	0.0335051	0.968682	0.907426	1.03407	1
1200	prot-a-1865	ebi-a-GCST004131	Inflammatory bowel disease	|| id:prot-a-1865	Inverse variance weighted	19	0.03662	0.0383591	0.339748	-0.0385638	0.111804	1.0373	0.96217	1.11829	1
1201	prot-a-698	ebi-a-GCST004131	Inflammatory bowel disease	|| id:prot-a-698	Inverse variance weighted	23	-0.0286848	0.0300619	0.339987	-0.087606	0.0302365	0.971723	0.916122	1.0307	1
1202	prot-a-960	ebi-a-GCST004131	Inflammatory bowel disease	|| id:prot-a-960	Inverse variance weighted	15	-0.0262482	0.0275239	0.340261	-0.0801951	0.0276987	0.974093	0.922936	1.02809	1
1203	prot-a-2845	ebi-a-GCST004131	Inflammatory bowel disease	|| id:prot-a-2845	Inverse variance weighted	21	-0.0321258	0.0336908	0.340313	-0.0981597	0.0339082	0.968385	0.906504	1.03449	1
1204	prot-a-2387	ebi-a-GCST004131	Inflammatory bowel disease	|| id:prot-a-2387	Inverse variance weighted	14	-0.0355552	0.0373225	0.340768	-0.108707	0.0375969	0.965069	0.896993	1.03831	1
1205	prot-a-948	ebi-a-GCST004131	Inflammatory bowel disease	|| id:prot-a-948	Inverse variance weighted	24	0.0128362	0.0134761	0.340835	-0.0135769	0.0392494	1.01292	0.986515	1.04003	1
1206	prot-a-2706	ebi-a-GCST004131	Inflammatory bowel disease	|| id:prot-a-2706	Inverse variance weighted	14	0.0270866	0.0284408	0.340902	-0.0286574	0.0828307	1.02746	0.971749	1.08636	1
1207	prot-a-2026	ebi-a-GCST004131	Inflammatory bowel disease	|| id:prot-a-2026	Inverse variance weighted	14	0.0295764	0.0310889	0.341427	-0.0313578	0.0905106	1.03002	0.969129	1.09473	1
1208	prot-a-592	ebi-a-GCST004131	Inflammatory bowel disease	|| id:prot-a-592	Inverse variance weighted	28	-0.0159609	0.0167827	0.341586	-0.048855	0.0169331	0.984166	0.952319	1.01708	1
1209	prot-a-3233	ebi-a-GCST004131	Inflammatory bowel disease	|| id:prot-a-3233	Inverse variance weighted	19	-0.025156	0.0264573	0.341698	-0.0770124	0.0267003	0.975158	0.925878	1.02706	1
1210	prot-a-3018	ebi-a-GCST004131	Inflammatory bowel disease	|| id:prot-a-3018	Inverse variance weighted	18	0.0280163	0.0295002	0.342266	-0.0298042	0.0858367	1.02841	0.970636	1.08963	1
1211	prot-a-5	ebi-a-GCST004131	Inflammatory bowel disease	|| id:prot-a-5	Inverse variance weighted	20	0.0409562	0.0431852	0.342934	-0.0436869	0.125599	1.04181	0.957254	1.13383	1
1212	prot-a-2114	ebi-a-GCST004131	Inflammatory bowel disease	|| id:prot-a-2114	Inverse variance weighted	19	0.0245327	0.0258823	0.343203	-0.0261966	0.075262	1.02484	0.974144	1.07817	1
1213	prot-a-1144	ebi-a-GCST004131	Inflammatory bowel disease	|| id:prot-a-1144	Inverse variance weighted	17	0.0408143	0.0430654	0.343268	-0.0435939	0.125223	1.04166	0.957343	1.1334	1
1214	prot-a-3055	ebi-a-GCST004131	Inflammatory bowel disease	|| id:prot-a-3055	Inverse variance weighted	27	0.0271049	0.0286266	0.343718	-0.0290032	0.0832129	1.02748	0.971413	1.08677	1
1215	prot-a-355	ebi-a-GCST004131	Inflammatory bowel disease	|| id:prot-a-355	Inverse variance weighted	19	-0.0243787	0.025755	0.343861	-0.0748585	0.026101	0.975916	0.927875	1.02644	1
1216	prot-a-2755	ebi-a-GCST004131	Inflammatory bowel disease	|| id:prot-a-2755	Inverse variance weighted	22	0.0251486	0.0265704	0.343898	-0.0269293	0.0772265	1.02547	0.97343	1.08029	1
1217	prot-a-915	ebi-a-GCST004131	Inflammatory bowel disease	|| id:prot-a-915	Inverse variance weighted	26	0.0270599	0.0286105	0.344249	-0.0290167	0.0831366	1.02743	0.9714	1.08669	1
1218	prot-a-3249	ebi-a-GCST004131	Inflammatory bowel disease	|| id:prot-a-3249	Inverse variance weighted	13	-0.0468288	0.049548	0.344597	-0.143943	0.0502852	0.954251	0.865937	1.05157	1
1219	prot-a-2840	ebi-a-GCST004131	Inflammatory bowel disease	|| id:prot-a-2840	Inverse variance weighted	26	0.026907	0.0284883	0.344918	-0.0289301	0.0827441	1.02727	0.971484	1.08626	1
1220	prot-a-1647	ebi-a-GCST004131	Inflammatory bowel disease	|| id:prot-a-1647	Inverse variance weighted	21	-0.0253323	0.0268678	0.345757	-0.0779932	0.0273285	0.974986	0.924971	1.02771	1
1221	prot-a-2995	ebi-a-GCST004131	Inflammatory bowel disease	|| id:prot-a-2995	Inverse variance weighted	16	-0.034921	0.0370675	0.346145	-0.107573	0.0377313	0.965682	0.898011	1.03845	1
1222	prot-a-34	ebi-a-GCST004131	Inflammatory bowel disease	|| id:prot-a-34	Inverse variance weighted	13	0.0290263	0.0308132	0.346189	-0.0313676	0.0894201	1.02945	0.969119	1.09354	1
1223	prot-a-241	ebi-a-GCST004131	Inflammatory bowel disease	|| id:prot-a-241	Inverse variance weighted	17	0.0300625	0.0319187	0.346271	-0.0324981	0.0926232	1.03052	0.968024	1.09705	1
1224	prot-a-918	ebi-a-GCST004131	Inflammatory bowel disease	|| id:prot-a-918	Inverse variance weighted	17	-0.0236172	0.0250837	0.34643	-0.0727812	0.0255468	0.97666	0.929804	1.02588	1
1225	prot-a-1833	ebi-a-GCST004131	Inflammatory bowel disease	|| id:prot-a-1833	Inverse variance weighted	14	-0.0557855	0.0593292	0.347079	-0.172071	0.0604997	0.945742	0.84192	1.06237	1
1226	prot-a-2937	ebi-a-GCST004131	Inflammatory bowel disease	|| id:prot-a-2937	Inverse variance weighted	17	0.0252384	0.0268518	0.347261	-0.0273911	0.0778679	1.02556	0.972981	1.08098	1
1227	prot-a-2990	ebi-a-GCST004131	Inflammatory bowel disease	|| id:prot-a-2990	Inverse variance weighted	24	-0.0562813	0.0598977	0.34741	-0.173681	0.0611182	0.945273	0.840565	1.06302	1
1228	prot-a-798	ebi-a-GCST004131	Inflammatory bowel disease	|| id:prot-a-798	Inverse variance weighted	15	-0.0280448	0.0299078	0.348395	-0.0866641	0.0305746	0.972345	0.916985	1.03105	1
1229	prot-a-2129	ebi-a-GCST004131	Inflammatory bowel disease	|| id:prot-a-2129	Inverse variance weighted	19	0.0306056	0.032644	0.348472	-0.0333766	0.0945879	1.03108	0.967174	1.09921	1
1230	prot-a-1041	ebi-a-GCST004131	Inflammatory bowel disease	|| id:prot-a-1041	Inverse variance weighted	19	0.0269046	0.028704	0.348598	-0.0293552	0.0831644	1.02727	0.971071	1.08672	1
1231	prot-a-277	ebi-a-GCST004131	Inflammatory bowel disease	|| id:prot-a-277	Inverse variance weighted	16	-0.0365422	0.0390303	0.349144	-0.113042	0.0399572	0.964117	0.893114	1.04077	1
1232	prot-a-3135	ebi-a-GCST004131	Inflammatory bowel disease	|| id:prot-a-3135	Inverse variance weighted	23	0.0295884	0.0316159	0.34934	-0.0323787	0.0915555	1.03003	0.96814	1.09588	1
1233	prot-a-2294	ebi-a-GCST004131	Inflammatory bowel disease	|| id:prot-a-2294	Inverse variance weighted	14	-0.0283101	0.0302564	0.349441	-0.0876126	0.0309924	0.972087	0.916116	1.03148	1
1234	prot-a-2735	ebi-a-GCST004131	Inflammatory bowel disease	|| id:prot-a-2735	Inverse variance weighted	19	-0.0262926	0.0281048	0.349521	-0.081378	0.0287929	0.97405	0.921845	1.02921	1
1235	prot-a-214	ebi-a-GCST004131	Inflammatory bowel disease	|| id:prot-a-214	Inverse variance weighted	18	0.0309508	0.0331412	0.350351	-0.0340059	0.0959076	1.03143	0.966566	1.10066	1
1236	prot-a-3021	ebi-a-GCST004131	Inflammatory bowel disease	|| id:prot-a-3021	Inverse variance weighted	23	-0.0177884	0.0190526	0.350487	-0.0551315	0.0195547	0.982369	0.946361	1.01975	1
1237	prot-a-3117	ebi-a-GCST004131	Inflammatory bowel disease	|| id:prot-a-3117	Inverse variance weighted	22	-0.0239834	0.025693	0.350583	-0.0743417	0.0263749	0.976302	0.928354	1.02673	1
1238	prot-a-2803	ebi-a-GCST004131	Inflammatory bowel disease	|| id:prot-a-2803	Inverse variance weighted	13	-0.0287339	0.0308144	0.351086	-0.08913	0.0316622	0.971675	0.914727	1.03217	1
1239	prot-a-850	ebi-a-GCST004131	Inflammatory bowel disease	|| id:prot-a-850	Inverse variance weighted	13	-0.060972	0.0655514	0.352299	-0.189453	0.0675088	0.94085	0.827412	1.06984	1
1240	prot-a-2593	ebi-a-GCST004131	Inflammatory bowel disease	|| id:prot-a-2593	Inverse variance weighted	17	-0.0252225	0.0271318	0.352562	-0.0784008	0.0279557	0.975093	0.924594	1.02835	1
1241	prot-a-3133	ebi-a-GCST004131	Inflammatory bowel disease	|| id:prot-a-3133	Inverse variance weighted	18	-0.0241323	0.0259704	0.352773	-0.0750343	0.0267697	0.976157	0.927712	1.02713	1
1242	prot-a-1241	ebi-a-GCST004131	Inflammatory bowel disease	|| id:prot-a-1241	Inverse variance weighted	19	-0.0308437	0.0332563	0.35369	-0.0960261	0.0343386	0.969627	0.90844	1.03493	1
1243	prot-a-493	ebi-a-GCST004131	Inflammatory bowel disease	|| id:prot-a-493	Inverse variance weighted	19	0.0321253	0.0346389	0.353701	-0.0357669	0.100018	1.03265	0.964865	1.10519	1
1244	prot-a-2045	ebi-a-GCST004131	Inflammatory bowel disease	|| id:prot-a-2045	Inverse variance weighted	18	-0.0248353	0.0267813	0.353752	-0.0773267	0.0276561	0.975471	0.925587	1.02804	1
1245	prot-a-1360	ebi-a-GCST004131	Inflammatory bowel disease	|| id:prot-a-1360	Inverse variance weighted	24	-0.0242878	0.0262018	0.35395	-0.0756433	0.0270676	0.976005	0.927147	1.02744	1
1246	prot-a-2024	ebi-a-GCST004131	Inflammatory bowel disease	|| id:prot-a-2024	Inverse variance weighted	17	-0.028644	0.0309036	0.353988	-0.089215	0.0319271	0.971762	0.914649	1.03244	1
1247	prot-a-2944	ebi-a-GCST004131	Inflammatory bowel disease	|| id:prot-a-2944	Inverse variance weighted	19	-0.0361084	0.0389613	0.354043	-0.112473	0.0402558	0.964536	0.893622	1.04108	1
1248	prot-a-1616	ebi-a-GCST004131	Inflammatory bowel disease	|| id:prot-a-1616	Inverse variance weighted	21	0.0210612	0.0227365	0.354283	-0.0235024	0.0656248	1.02128	0.976772	1.06783	1
1249	prot-a-394	ebi-a-GCST004131	Inflammatory bowel disease	|| id:prot-a-394	Inverse variance weighted	23	0.0328352	0.0354732	0.354636	-0.0366923	0.102363	1.03338	0.963973	1.10779	1
1250	prot-a-1811	ebi-a-GCST004131	Inflammatory bowel disease	|| id:prot-a-1811	Inverse variance weighted	24	-0.0283416	0.0306356	0.354904	-0.0883874	0.0317042	0.972056	0.915406	1.03221	1
1251	prot-a-940	ebi-a-GCST004131	Inflammatory bowel disease	|| id:prot-a-940	Inverse variance weighted	14	0.0286809	0.031012	0.355052	-0.0321025	0.0894644	1.0291	0.968407	1.09359	1
1252	prot-a-1337	ebi-a-GCST004131	Inflammatory bowel disease	|| id:prot-a-1337	Inverse variance weighted	18	-0.0281293	0.0304872	0.356184	-0.0878841	0.0316255	0.972263	0.915867	1.03213	1
1253	prot-a-1028	ebi-a-GCST004131	Inflammatory bowel disease	|| id:prot-a-1028	Inverse variance weighted	9	-0.0342202	0.0370967	0.356289	-0.10693	0.0384894	0.966359	0.898589	1.03924	1
1254	prot-a-1534	ebi-a-GCST004131	Inflammatory bowel disease	|| id:prot-a-1534	Inverse variance weighted	18	0.0265578	0.0288064	0.35656	-0.0299028	0.0830184	1.02691	0.97054	1.08656	1
1255	prot-a-336	ebi-a-GCST004131	Inflammatory bowel disease	|| id:prot-a-336	Inverse variance weighted	19	-0.0232095	0.0252016	0.357075	-0.0726047	0.0261857	0.977058	0.929968	1.02653	1
1256	prot-a-2001	ebi-a-GCST004131	Inflammatory bowel disease	|| id:prot-a-2001	Inverse variance weighted	15	-0.0345258	0.0374959	0.35716	-0.108018	0.0389661	0.966063	0.897612	1.03974	1
1257	prot-a-496	ebi-a-GCST004131	Inflammatory bowel disease	|| id:prot-a-496	Inverse variance weighted	12	0.0328811	0.0358005	0.358381	-0.0372878	0.10305	1.03343	0.963399	1.10855	1
1258	prot-a-2629	ebi-a-GCST004131	Inflammatory bowel disease	|| id:prot-a-2629	Inverse variance weighted	22	-0.0246878	0.0268831	0.358442	-0.0773786	0.0280031	0.975614	0.925539	1.0284	1
1259	prot-a-1503	ebi-a-GCST004131	Inflammatory bowel disease	|| id:prot-a-1503	Inverse variance weighted	24	-0.0219382	0.0238907	0.358474	-0.068764	0.0248875	0.978301	0.933547	1.0252	1
1260	prot-a-706	ebi-a-GCST004131	Inflammatory bowel disease	|| id:prot-a-706	Inverse variance weighted	27	0.0174348	0.0189891	0.358541	-0.0197838	0.0546534	1.01759	0.980411	1.05617	1
1261	prot-a-976	ebi-a-GCST004131	Inflammatory bowel disease	|| id:prot-a-976	Inverse variance weighted	12	0.0336388	0.036658	0.358809	-0.038211	0.105489	1.03421	0.96251	1.11125	1
1262	prot-a-116	ebi-a-GCST004131	Inflammatory bowel disease	|| id:prot-a-116	Inverse variance weighted	14	-0.034966	0.0381057	0.358826	-0.109653	0.0397212	0.965638	0.896145	1.04052	1
1263	prot-a-618	ebi-a-GCST004131	Inflammatory bowel disease	|| id:prot-a-618	Inverse variance weighted	25	-0.0181475	0.0198021	0.359435	-0.0569597	0.0206647	0.982016	0.944632	1.02088	1
1264	prot-a-1858	ebi-a-GCST004131	Inflammatory bowel disease	|| id:prot-a-1858	Inverse variance weighted	28	0.0228762	0.0249695	0.359581	-0.0260641	0.0718165	1.02314	0.974273	1.07446	1
1265	prot-a-1325	ebi-a-GCST004131	Inflammatory bowel disease	|| id:prot-a-1325	Inverse variance weighted	22	-0.0224935	0.0245656	0.359849	-0.0706421	0.025655	0.977758	0.931795	1.02599	1
1266	prot-a-2897	ebi-a-GCST004131	Inflammatory bowel disease	|| id:prot-a-2897	Inverse variance weighted	29	-0.020589	0.022521	0.360605	-0.0647301	0.0235521	0.979622	0.93732	1.02383	1
1267	prot-a-763	ebi-a-GCST004131	Inflammatory bowel disease	|| id:prot-a-763	Inverse variance weighted	24	-0.021522	0.0235459	0.360693	-0.067672	0.0246279	0.978708	0.934567	1.02493	1
1268	prot-a-1639	ebi-a-GCST004131	Inflammatory bowel disease	|| id:prot-a-1639	Inverse variance weighted	21	-0.0199865	0.0219052	0.361554	-0.0629206	0.0229477	0.980212	0.939018	1.02321	1
1269	prot-a-1735	ebi-a-GCST004131	Inflammatory bowel disease	|| id:prot-a-1735	Inverse variance weighted	21	0.021741	0.0238636	0.362268	-0.0250317	0.0685137	1.02198	0.975279	1.07092	1
1270	prot-a-3217	ebi-a-GCST004131	Inflammatory bowel disease	|| id:prot-a-3217	Inverse variance weighted	17	-0.0287821	0.0316109	0.362552	-0.0907394	0.0331752	0.971628	0.913256	1.03373	1
1271	prot-a-3254	ebi-a-GCST004131	Inflammatory bowel disease	|| id:prot-a-3254	Inverse variance weighted	21	0.0291913	0.03207	0.362697	-0.0336659	0.0920485	1.02962	0.966895	1.09642	1
1272	prot-a-1251	ebi-a-GCST004131	Inflammatory bowel disease	|| id:prot-a-1251	Inverse variance weighted	19	-0.0223159	0.0245364	0.363086	-0.0704072	0.0257754	0.977931	0.932014	1.02611	1
1273	prot-a-2447	ebi-a-GCST004131	Inflammatory bowel disease	|| id:prot-a-2447	Inverse variance weighted	19	0.0231528	0.0254912	0.363738	-0.0268099	0.0731154	1.02342	0.973546	1.07585	1
1274	prot-a-44	ebi-a-GCST004131	Inflammatory bowel disease	|| id:prot-a-44	Inverse variance weighted	19	0.0165391	0.0182177	0.363955	-0.0191677	0.0522458	1.01668	0.981015	1.05363	1
1275	prot-a-2375	ebi-a-GCST004131	Inflammatory bowel disease	|| id:prot-a-2375	Inverse variance weighted	26	0.0238271	0.0262744	0.364484	-0.0276708	0.075325	1.02411	0.972709	1.07823	1
1276	prot-a-1650	ebi-a-GCST004131	Inflammatory bowel disease	|| id:prot-a-1650	Inverse variance weighted	11	0.0303561	0.0334823	0.364602	-0.0352692	0.0959815	1.03082	0.965345	1.10074	1
1277	prot-a-2246	ebi-a-GCST004131	Inflammatory bowel disease	|| id:prot-a-2246	Inverse variance weighted	17	-0.0242615	0.026766	0.364708	-0.0767229	0.0281998	0.97603	0.926146	1.0286	1
1278	prot-a-1664	ebi-a-GCST004131	Inflammatory bowel disease	|| id:prot-a-1664	Inverse variance weighted	12	-0.0438916	0.0484361	0.364843	-0.138826	0.0510432	0.957058	0.870379	1.05237	1
1279	prot-a-2158	ebi-a-GCST004131	Inflammatory bowel disease	|| id:prot-a-2158	Inverse variance weighted	20	0.029804	0.0329553	0.365796	-0.0347884	0.0943965	1.03025	0.96581	1.099	1
1280	prot-a-2763	ebi-a-GCST004131	Inflammatory bowel disease	|| id:prot-a-2763	Inverse variance weighted	9	-0.037356	0.0413091	0.365835	-0.118322	0.0436099	0.963333	0.88841	1.04457	1
1281	prot-a-1020	ebi-a-GCST004131	Inflammatory bowel disease	|| id:prot-a-1020	Inverse variance weighted	13	0.0272981	0.0301987	0.366023	-0.0318914	0.0864876	1.02767	0.968612	1.09034	1
1282	prot-a-1444	ebi-a-GCST004131	Inflammatory bowel disease	|| id:prot-a-1444	Inverse variance weighted	16	0.0249017	0.0275478	0.366024	-0.029092	0.0788954	1.02521	0.971327	1.08209	1
1283	prot-a-1400	ebi-a-GCST004131	Inflammatory bowel disease	|| id:prot-a-1400	Inverse variance weighted	24	0.0213527	0.0236473	0.366543	-0.0249959	0.0677014	1.02158	0.975314	1.07005	1
1284	prot-a-760	ebi-a-GCST004131	Inflammatory bowel disease	|| id:prot-a-760	Inverse variance weighted	17	-0.025685	0.0284485	0.366602	-0.0814441	0.0300742	0.974642	0.921784	1.03053	1
1285	prot-a-1753	ebi-a-GCST004131	Inflammatory bowel disease	|| id:prot-a-1753	Inverse variance weighted	25	-0.0102505	0.0113592	0.366847	-0.0325144	0.0120135	0.989802	0.968008	1.01209	1
1286	prot-a-1432	ebi-a-GCST004131	Inflammatory bowel disease	|| id:prot-a-1432	Inverse variance weighted	20	0.0284397	0.0315363	0.367159	-0.0333715	0.0902509	1.02885	0.967179	1.09445	1
1287	prot-a-2097	ebi-a-GCST004131	Inflammatory bowel disease	|| id:prot-a-2097	Inverse variance weighted	25	0.0244026	0.0270765	0.367457	-0.0286673	0.0774725	1.0247	0.97174	1.08055	1
1288	prot-a-3156	ebi-a-GCST004131	Inflammatory bowel disease	|| id:prot-a-3156	Inverse variance weighted	16	0.0240774	0.0267191	0.367519	-0.028292	0.0764468	1.02437	0.972104	1.07944	1
1289	prot-a-2210	ebi-a-GCST004131	Inflammatory bowel disease	|| id:prot-a-2210	Inverse variance weighted	11	-0.0325893	0.0361658	0.367531	-0.103474	0.0382957	0.967936	0.901699	1.03904	1
1290	prot-a-2941	ebi-a-GCST004131	Inflammatory bowel disease	|| id:prot-a-2941	Inverse variance weighted	19	0.0326371	0.0362218	0.36757	-0.0383576	0.103632	1.03318	0.962369	1.10919	1
1291	prot-a-250	ebi-a-GCST004131	Inflammatory bowel disease	|| id:prot-a-250	Inverse variance weighted	15	0.033804	0.0375584	0.3681	-0.0398105	0.107418	1.03438	0.960972	1.1134	1
1292	prot-a-2249	ebi-a-GCST004131	Inflammatory bowel disease	|| id:prot-a-2249	Inverse variance weighted	19	0.0236625	0.0262931	0.368145	-0.0278719	0.075197	1.02394	0.972513	1.0781	1
1293	prot-a-1414	ebi-a-GCST004131	Inflammatory bowel disease	|| id:prot-a-1414	Inverse variance weighted	19	-0.0167701	0.0186392	0.368267	-0.053303	0.0197627	0.98337	0.948093	1.01996	1
1294	prot-a-350	ebi-a-GCST004131	Inflammatory bowel disease	|| id:prot-a-350	Inverse variance weighted	11	-0.0344574	0.0383092	0.36841	-0.109544	0.0406287	0.966129	0.896243	1.04147	1
1295	prot-a-2569	ebi-a-GCST004131	Inflammatory bowel disease	|| id:prot-a-2569	Inverse variance weighted	23	-0.0219065	0.0243555	0.368414	-0.0696432	0.0258302	0.978332	0.932727	1.02617	1
1296	prot-a-1277	ebi-a-GCST004131	Inflammatory bowel disease	|| id:prot-a-1277	Inverse variance weighted	22	-0.0149291	0.0166002	0.368474	-0.0474655	0.0176072	0.985182	0.953643	1.01776	1
1297	prot-a-2931	ebi-a-GCST004131	Inflammatory bowel disease	|| id:prot-a-2931	Inverse variance weighted	16	-0.0368508	0.0409802	0.368528	-0.117172	0.0434705	0.96382	0.889432	1.04443	1
1298	prot-a-1326	ebi-a-GCST004131	Inflammatory bowel disease	|| id:prot-a-1326	Inverse variance weighted	25	0.0198285	0.0220538	0.368602	-0.023397	0.0630539	1.02003	0.976875	1.06508	1
1299	prot-a-2657	ebi-a-GCST004131	Inflammatory bowel disease	|| id:prot-a-2657	Inverse variance weighted	18	-0.0243292	0.0270914	0.369163	-0.0774283	0.0287699	0.975964	0.925493	1.02919	1
1300	prot-a-968	ebi-a-GCST004131	Inflammatory bowel disease	|| id:prot-a-968	Inverse variance weighted	21	-0.0349283	0.0389465	0.369811	-0.111263	0.0414068	0.965675	0.894703	1.04228	1
1301	prot-a-1065	ebi-a-GCST004131	Inflammatory bowel disease	|| id:prot-a-1065	Inverse variance weighted	20	0.0274751	0.0306388	0.369856	-0.0325769	0.0875272	1.02786	0.967948	1.09147	1
1302	prot-a-2181	ebi-a-GCST004131	Inflammatory bowel disease	|| id:prot-a-2181	Inverse variance weighted	14	-0.0276602	0.0308485	0.369908	-0.0881232	0.0328029	0.972719	0.915648	1.03335	1
1303	prot-a-3142	ebi-a-GCST004131	Inflammatory bowel disease	|| id:prot-a-3142	Inverse variance weighted	14	-0.0263976	0.0294495	0.370056	-0.0841186	0.0313234	0.973948	0.919322	1.03182	1
1304	prot-a-1202	ebi-a-GCST004131	Inflammatory bowel disease	|| id:prot-a-1202	Inverse variance weighted	19	0.0353187	0.0394302	0.3704	-0.0419646	0.112602	1.03595	0.958904	1.11919	1
1305	prot-a-1714	ebi-a-GCST004131	Inflammatory bowel disease	|| id:prot-a-1714	Inverse variance weighted	10	-0.0343863	0.0383915	0.370426	-0.109634	0.040861	0.966198	0.896162	1.04171	1
1306	prot-a-3017	ebi-a-GCST004131	Inflammatory bowel disease	|| id:prot-a-3017	Inverse variance weighted	11	-0.0618716	0.0691302	0.370787	-0.197367	0.0736236	0.940004	0.82089	1.0764	1
1307	prot-a-2122	ebi-a-GCST004131	Inflammatory bowel disease	|| id:prot-a-2122	Inverse variance weighted	11	-0.0290334	0.0324529	0.370983	-0.0926412	0.0345743	0.971384	0.911521	1.03518	1
1308	prot-a-3072	ebi-a-GCST004131	Inflammatory bowel disease	|| id:prot-a-3072	Inverse variance weighted	21	-0.0254305	0.0284299	0.371055	-0.081153	0.0302921	0.97489	0.922053	1.03076	1
1309	prot-a-1562	ebi-a-GCST004131	Inflammatory bowel disease	|| id:prot-a-1562	Inverse variance weighted	16	0.0316092	0.0354286	0.372288	-0.0378308	0.101049	1.03211	0.962876	1.10633	1
1310	prot-a-1135	ebi-a-GCST004131	Inflammatory bowel disease	|| id:prot-a-1135	Inverse variance weighted	19	0.0270183	0.0303077	0.37268	-0.0323849	0.0864214	1.02739	0.968134	1.09027	1
1311	prot-a-716	ebi-a-GCST004131	Inflammatory bowel disease	|| id:prot-a-716	Inverse variance weighted	16	-0.0264794	0.0297119	0.372818	-0.0847148	0.0317559	0.973868	0.918774	1.03227	1
1312	prot-a-845	ebi-a-GCST004131	Inflammatory bowel disease	|| id:prot-a-845	Inverse variance weighted	16	0.0254069	0.0285882	0.374155	-0.0306261	0.0814399	1.02573	0.969838	1.08485	1
1313	prot-a-157	ebi-a-GCST004131	Inflammatory bowel disease	|| id:prot-a-157	Inverse variance weighted	23	0.0226404	0.0254769	0.374184	-0.0272943	0.072575	1.0229	0.973075	1.07527	1
1314	prot-a-288	ebi-a-GCST004131	Inflammatory bowel disease	|| id:prot-a-288	Inverse variance weighted	26	-0.018759	0.0211111	0.374226	-0.0601367	0.0226187	0.981416	0.941636	1.02288	1
1315	prot-a-2368	ebi-a-GCST004131	Inflammatory bowel disease	|| id:prot-a-2368	Inverse variance weighted	24	-0.0235119	0.0264717	0.374439	-0.0753965	0.0283727	0.976762	0.927376	1.02878	1
1316	prot-a-786	ebi-a-GCST004131	Inflammatory bowel disease	|| id:prot-a-786	Inverse variance weighted	24	-0.025928	0.0292003	0.374576	-0.0831606	0.0313047	0.974405	0.920203	1.0318	1
1317	prot-a-1467	ebi-a-GCST004131	Inflammatory bowel disease	|| id:prot-a-1467	Inverse variance weighted	12	0.0246158	0.0277296	0.374697	-0.0297342	0.0789658	1.02492	0.970704	1.08217	1
1318	prot-a-1180	ebi-a-GCST004131	Inflammatory bowel disease	|| id:prot-a-1180	Inverse variance weighted	19	-0.0181449	0.0204472	0.374862	-0.0582213	0.0219315	0.982019	0.943441	1.02217	1
1319	prot-a-2573	ebi-a-GCST004131	Inflammatory bowel disease	|| id:prot-a-2573	Inverse variance weighted	18	0.0229929	0.0259265	0.37516	-0.027823	0.0738088	1.02326	0.97256	1.0766	1
1320	prot-a-206	ebi-a-GCST004131	Inflammatory bowel disease	|| id:prot-a-206	Inverse variance weighted	25	-0.0218711	0.0246663	0.375251	-0.0702171	0.0264748	0.978366	0.932191	1.02683	1
1321	prot-a-3103	ebi-a-GCST004131	Inflammatory bowel disease	|| id:prot-a-3103	Inverse variance weighted	8	-0.0519594	0.0586114	0.375345	-0.166838	0.062919	0.949367	0.846337	1.06494	1
1322	prot-a-2306	ebi-a-GCST004131	Inflammatory bowel disease	|| id:prot-a-2306	Inverse variance weighted	19	0.0275869	0.0311844	0.376352	-0.0335345	0.0887083	1.02797	0.967022	1.09276	1
1323	prot-a-1119	ebi-a-GCST004131	Inflammatory bowel disease	|| id:prot-a-1119	Inverse variance weighted	20	-0.0252191	0.0285311	0.37674	-0.08114	0.0307018	0.975096	0.922065	1.03118	1
1324	prot-a-2011	ebi-a-GCST004131	Inflammatory bowel disease	|| id:prot-a-2011	Inverse variance weighted	13	0.0480728	0.054398	0.376845	-0.0585472	0.154693	1.04925	0.943134	1.1673	1
1325	prot-a-2765	ebi-a-GCST004131	Inflammatory bowel disease	|| id:prot-a-2765	Inverse variance weighted	16	-0.0326137	0.0369227	0.377076	-0.104982	0.0397548	0.967912	0.900341	1.04056	1
1326	prot-a-2223	ebi-a-GCST004131	Inflammatory bowel disease	|| id:prot-a-2223	Inverse variance weighted	21	0.0219905	0.0249083	0.377313	-0.0268298	0.0708109	1.02223	0.973527	1.07338	1
1327	prot-a-3183	ebi-a-GCST004131	Inflammatory bowel disease	|| id:prot-a-3183	Inverse variance weighted	22	-0.0246477	0.0279223	0.377386	-0.0793753	0.03008	0.975654	0.923693	1.03054	1
1328	prot-a-983	ebi-a-GCST004131	Inflammatory bowel disease	|| id:prot-a-983	Inverse variance weighted	25	0.0167305	0.0189826	0.378122	-0.0204754	0.0539365	1.01687	0.979733	1.05542	1
1329	prot-a-113	ebi-a-GCST004131	Inflammatory bowel disease	|| id:prot-a-113	Inverse variance weighted	17	-0.0212275	0.0240934	0.37829	-0.0684505	0.0259955	0.978996	0.93384	1.02634	1
1330	prot-a-707	ebi-a-GCST004131	Inflammatory bowel disease	|| id:prot-a-707	Inverse variance weighted	17	-0.0267353	0.0303892	0.378989	-0.0862982	0.0328276	0.973619	0.917321	1.03337	1
1331	prot-a-2884	ebi-a-GCST004131	Inflammatory bowel disease	|| id:prot-a-2884	Inverse variance weighted	18	-0.0230723	0.0262486	0.379407	-0.0745195	0.028375	0.977192	0.928189	1.02878	1
1332	prot-a-2584	ebi-a-GCST004131	Inflammatory bowel disease	|| id:prot-a-2584	Inverse variance weighted	12	-0.0293602	0.0334107	0.379529	-0.0948452	0.0361249	0.971067	0.909514	1.03679	1
1333	prot-a-1015	ebi-a-GCST004131	Inflammatory bowel disease	|| id:prot-a-1015	Inverse variance weighted	18	0.02406	0.0273981	0.379854	-0.0296402	0.0777602	1.02435	0.970795	1.08086	1
1334	prot-a-1882	ebi-a-GCST004131	Inflammatory bowel disease	|| id:prot-a-1882	Inverse variance weighted	13	0.0362874	0.0413247	0.379887	-0.044709	0.117284	1.03695	0.956276	1.12444	1
1335	prot-a-759	ebi-a-GCST004131	Inflammatory bowel disease	|| id:prot-a-759	Inverse variance weighted	17	0.0290503	0.0331445	0.380772	-0.0359128	0.0940135	1.02948	0.964724	1.09857	1
1336	prot-a-1105	ebi-a-GCST004131	Inflammatory bowel disease	|| id:prot-a-1105	Inverse variance weighted	24	0.022922	0.0261838	0.381342	-0.0283983	0.0742422	1.02319	0.972001	1.07707	1
1337	prot-a-2583	ebi-a-GCST004131	Inflammatory bowel disease	|| id:prot-a-2583	Inverse variance weighted	25	-0.0241078	0.0275713	0.381912	-0.0781475	0.029932	0.976181	0.924828	1.03038	1
1338	prot-a-551	ebi-a-GCST004131	Inflammatory bowel disease	|| id:prot-a-551	Inverse variance weighted	20	0.0245558	0.0280947	0.382099	-0.0305098	0.0796214	1.02486	0.969951	1.08288	1
1339	prot-a-1341	ebi-a-GCST004131	Inflammatory bowel disease	|| id:prot-a-1341	Inverse variance weighted	27	0.0238262	0.0272607	0.382112	-0.0296048	0.0772573	1.02411	0.970829	1.08032	1
1340	prot-a-2512	ebi-a-GCST004131	Inflammatory bowel disease	|| id:prot-a-2512	Inverse variance weighted	22	0.0195073	0.0223275	0.382288	-0.0242547	0.0632693	1.0197	0.976037	1.06531	1
1341	prot-a-1249	ebi-a-GCST004131	Inflammatory bowel disease	|| id:prot-a-1249	Inverse variance weighted	18	-0.0289172	0.0331066	0.382415	-0.0938062	0.0359718	0.971497	0.910459	1.03663	1
1342	prot-a-602	ebi-a-GCST004131	Inflammatory bowel disease	|| id:prot-a-602	Inverse variance weighted	24	0.020238	0.0231705	0.382424	-0.0251762	0.0656521	1.02044	0.975138	1.06786	1
1343	prot-a-2529	ebi-a-GCST004131	Inflammatory bowel disease	|| id:prot-a-2529	Inverse variance weighted	11	-0.0458757	0.0525278	0.382466	-0.14883	0.0570787	0.955161	0.861715	1.05874	1
1344	prot-a-2276	ebi-a-GCST004131	Inflammatory bowel disease	|| id:prot-a-2276	Inverse variance weighted	10	0.0299843	0.0343427	0.382614	-0.0373275	0.0972961	1.03044	0.963361	1.10219	1
1345	prot-a-392	ebi-a-GCST004131	Inflammatory bowel disease	|| id:prot-a-392	Inverse variance weighted	22	-0.0263837	0.0302653	0.383345	-0.0857037	0.0329362	0.973961	0.917866	1.03348	1
1346	prot-a-396	ebi-a-GCST004131	Inflammatory bowel disease	|| id:prot-a-396	Inverse variance weighted	14	0.0271402	0.0311371	0.383406	-0.0338885	0.0881689	1.02751	0.966679	1.09217	1
1347	prot-a-3240	ebi-a-GCST004131	Inflammatory bowel disease	|| id:prot-a-3240	Inverse variance weighted	20	0.0221536	0.0254315	0.383694	-0.0276921	0.0719993	1.0224	0.972688	1.07465	1
1348	prot-a-2057	ebi-a-GCST004131	Inflammatory bowel disease	|| id:prot-a-2057	Inverse variance weighted	17	0.0263871	0.0303117	0.384012	-0.0330237	0.085798	1.02674	0.967516	1.08959	1
1349	prot-a-1756	ebi-a-GCST004131	Inflammatory bowel disease	|| id:prot-a-1756	Inverse variance weighted	26	0.0208624	0.0240052	0.384804	-0.0261878	0.0679127	1.02108	0.974152	1.07027	1
1350	prot-a-181	ebi-a-GCST004131	Inflammatory bowel disease	|| id:prot-a-181	Inverse variance weighted	19	-0.019944	0.0229536	0.384911	-0.0649331	0.0250451	0.980254	0.93713	1.02536	1
1351	prot-a-103	ebi-a-GCST004131	Inflammatory bowel disease	|| id:prot-a-103	Inverse variance weighted	18	0.0219705	0.0253178	0.385509	-0.0276524	0.0715935	1.02221	0.972726	1.07422	1
1352	prot-a-2111	ebi-a-GCST004131	Inflammatory bowel disease	|| id:prot-a-2111	Inverse variance weighted	22	0.0269998	0.0311138	0.385518	-0.0339833	0.0879829	1.02737	0.966588	1.09197	1
1353	prot-a-47	ebi-a-GCST004131	Inflammatory bowel disease	|| id:prot-a-47	Inverse variance weighted	23	0.0267351	0.0308352	0.385925	-0.033702	0.0871721	1.0271	0.96686	1.09108	1
1354	prot-a-17	ebi-a-GCST004131	Inflammatory bowel disease	|| id:prot-a-17	Inverse variance weighted	14	0.0325232	0.0375584	0.386525	-0.0410913	0.106138	1.03306	0.959741	1.11198	1
1355	prot-a-1788	ebi-a-GCST004131	Inflammatory bowel disease	|| id:prot-a-1788	Inverse variance weighted	16	0.0246995	0.0285501	0.386969	-0.0312587	0.0806577	1.02501	0.969225	1.084	1
1356	prot-a-2930	ebi-a-GCST004131	Inflammatory bowel disease	|| id:prot-a-2930	Inverse variance weighted	18	-0.0165395	0.0191237	0.387111	-0.0540219	0.020943	0.983597	0.947411	1.02116	1
1357	prot-a-647	ebi-a-GCST004131	Inflammatory bowel disease	|| id:prot-a-647	Inverse variance weighted	22	-0.0339755	0.0392922	0.38721	-0.110988	0.0430372	0.966595	0.894949	1.04398	1
1358	prot-a-3167	ebi-a-GCST004131	Inflammatory bowel disease	|| id:prot-a-3167	Inverse variance weighted	17	-0.024696	0.0286361	0.388462	-0.0808227	0.0314307	0.975606	0.922357	1.03193	1
1359	prot-a-54	ebi-a-GCST004131	Inflammatory bowel disease	|| id:prot-a-54	Inverse variance weighted	23	0.0229917	0.026678	0.388785	-0.0292972	0.0752807	1.02326	0.971128	1.07819	1
1360	prot-a-2636	ebi-a-GCST004131	Inflammatory bowel disease	|| id:prot-a-2636	Inverse variance weighted	20	0.022616	0.0262689	0.389269	-0.028871	0.074103	1.02287	0.971542	1.07692	1
1361	prot-a-1375	ebi-a-GCST004131	Inflammatory bowel disease	|| id:prot-a-1375	Inverse variance weighted	26	-0.0198963	0.0231163	0.389402	-0.0652042	0.0254117	0.9803	0.936876	1.02574	1
1362	prot-a-2382	ebi-a-GCST004131	Inflammatory bowel disease	|| id:prot-a-2382	Inverse variance weighted	12	0.0284547	0.033061	0.389418	-0.0363449	0.0932544	1.02886	0.964308	1.09774	1
1363	prot-a-217	ebi-a-GCST004131	Inflammatory bowel disease	|| id:prot-a-217	Inverse variance weighted	14	-0.025592	0.0297428	0.389545	-0.0838879	0.0327039	0.974733	0.919534	1.03324	1
1364	prot-a-3098	ebi-a-GCST004131	Inflammatory bowel disease	|| id:prot-a-3098	Inverse variance weighted	15	0.0169326	0.01969	0.389812	-0.0216598	0.055525	1.01708	0.978573	1.0571	1
1365	prot-a-2145	ebi-a-GCST004131	Inflammatory bowel disease	|| id:prot-a-2145	Inverse variance weighted	19	-0.0271956	0.0316457	0.390132	-0.0892211	0.0348299	0.973171	0.914643	1.03544	1
1366	prot-a-808	ebi-a-GCST004131	Inflammatory bowel disease	|| id:prot-a-808	Inverse variance weighted	21	-0.0179163	0.0208512	0.390207	-0.0587847	0.0229522	0.982243	0.94291	1.02322	1
1367	prot-a-3218	ebi-a-GCST004131	Inflammatory bowel disease	|| id:prot-a-3218	Inverse variance weighted	16	0.0239664	0.0279057	0.390432	-0.0307287	0.0786614	1.02426	0.969739	1.08184	1
1368	prot-a-1772	ebi-a-GCST004131	Inflammatory bowel disease	|| id:prot-a-1772	Inverse variance weighted	19	0.0283604	0.0330329	0.390588	-0.036384	0.0931049	1.02877	0.96427	1.09758	1
1369	prot-a-1759	ebi-a-GCST004131	Inflammatory bowel disease	|| id:prot-a-1759	Inverse variance weighted	23	0.0244647	0.0285416	0.391357	-0.0314769	0.0804063	1.02477	0.969013	1.08373	1
1370	prot-a-1361	ebi-a-GCST004131	Inflammatory bowel disease	|| id:prot-a-1361	Inverse variance weighted	15	-0.0258528	0.0301682	0.391469	-0.0849826	0.0332769	0.974478	0.918528	1.03384	1
1371	prot-a-3221	ebi-a-GCST004131	Inflammatory bowel disease	|| id:prot-a-3221	Inverse variance weighted	20	0.0274825	0.0320917	0.391791	-0.0354172	0.0903822	1.02786	0.965203	1.09459	1
1372	prot-a-215	ebi-a-GCST004131	Inflammatory bowel disease	|| id:prot-a-215	Inverse variance weighted	15	-0.020862	0.0243913	0.392383	-0.0686691	0.026945	0.979354	0.933636	1.02731	1
1373	prot-a-2253	ebi-a-GCST004131	Inflammatory bowel disease	|| id:prot-a-2253	Inverse variance weighted	27	0.0274299	0.0321316	0.393287	-0.0355482	0.0904079	1.02781	0.965076	1.09462	1
1374	prot-a-274	ebi-a-GCST004131	Inflammatory bowel disease	|| id:prot-a-274	Inverse variance weighted	14	0.0264	0.0309602	0.393821	-0.0342819	0.0870819	1.02675	0.966299	1.09099	1
1375	prot-a-2574	ebi-a-GCST004131	Inflammatory bowel disease	|| id:prot-a-2574	Inverse variance weighted	15	0.0374265	0.0439055	0.393973	-0.0486282	0.123481	1.03814	0.952535	1.13143	1
1376	prot-a-1458	ebi-a-GCST004131	Inflammatory bowel disease	|| id:prot-a-1458	Inverse variance weighted	25	-0.0323568	0.038097	0.3957	-0.107027	0.0423134	0.968161	0.898502	1.04322	1
1377	prot-a-2418	ebi-a-GCST004131	Inflammatory bowel disease	|| id:prot-a-2418	Inverse variance weighted	20	-0.0230134	0.0271294	0.396282	-0.0761871	0.0301603	0.977249	0.926643	1.03062	1
1378	prot-a-2664	ebi-a-GCST004131	Inflammatory bowel disease	|| id:prot-a-2664	Inverse variance weighted	16	-0.0236476	0.0278915	0.396527	-0.078315	0.0310198	0.97663	0.924673	1.03151	1
1379	prot-a-1126	ebi-a-GCST004131	Inflammatory bowel disease	|| id:prot-a-1126	Inverse variance weighted	31	0.0185367	0.0218982	0.397277	-0.0243838	0.0614571	1.01871	0.975911	1.06338	1
1380	prot-a-2200	ebi-a-GCST004131	Inflammatory bowel disease	|| id:prot-a-2200	Inverse variance weighted	21	-0.0201465	0.0238003	0.397284	-0.0667951	0.0265021	0.980055	0.935387	1.02686	1
1381	prot-a-3122	ebi-a-GCST004131	Inflammatory bowel disease	|| id:prot-a-3122	Inverse variance weighted	20	-0.0240873	0.0284901	0.397853	-0.079928	0.0317533	0.9762	0.923183	1.03226	1
1382	prot-a-1150	ebi-a-GCST004131	Inflammatory bowel disease	|| id:prot-a-1150	Inverse variance weighted	31	0.0196214	0.0232368	0.398439	-0.0259227	0.0651656	1.01982	0.97441	1.06734	1
1383	prot-a-2364	ebi-a-GCST004131	Inflammatory bowel disease	|| id:prot-a-2364	Inverse variance weighted	16	-0.0235624	0.0279155	0.398636	-0.0782768	0.031152	0.976713	0.924708	1.03164	1
1384	prot-a-537	ebi-a-GCST004131	Inflammatory bowel disease	|| id:prot-a-537	Inverse variance weighted	17	-0.0369587	0.0438295	0.399096	-0.122865	0.0489472	0.963716	0.884383	1.05016	1
1385	prot-a-3097	ebi-a-GCST004131	Inflammatory bowel disease	|| id:prot-a-3097	Inverse variance weighted	19	0.0287332	0.0340794	0.399159	-0.0380624	0.0955287	1.02915	0.962653	1.10024	1
1386	prot-a-401	ebi-a-GCST004131	Inflammatory bowel disease	|| id:prot-a-401	Inverse variance weighted	17	-0.026331	0.0312357	0.399242	-0.087553	0.0348911	0.974013	0.91617	1.03551	1
1387	prot-a-1842	ebi-a-GCST004131	Inflammatory bowel disease	|| id:prot-a-1842	Inverse variance weighted	17	0.0186937	0.0221826	0.399385	-0.0247842	0.0621717	1.01887	0.97552	1.06414	1
1388	prot-a-1506	ebi-a-GCST004131	Inflammatory bowel disease	|| id:prot-a-1506	Inverse variance weighted	17	0.0410788	0.0487569	0.399495	-0.0544846	0.136642	1.04193	0.946973	1.14642	1
1389	prot-a-1276	ebi-a-GCST004131	Inflammatory bowel disease	|| id:prot-a-1276	Inverse variance weighted	19	-0.0283469	0.0336934	0.400169	-0.0943859	0.0376922	0.972051	0.909932	1.03841	1
1390	prot-a-2751	ebi-a-GCST004131	Inflammatory bowel disease	|| id:prot-a-2751	Inverse variance weighted	25	0.025216	0.0299859	0.400388	-0.0335563	0.0839883	1.02554	0.967	1.08762	1
1391	prot-a-1806	ebi-a-GCST004131	Inflammatory bowel disease	|| id:prot-a-1806	Inverse variance weighted	13	-0.0273624	0.0325506	0.400566	-0.0911617	0.0364368	0.973009	0.91287	1.03711	1
1392	prot-a-1830	ebi-a-GCST004131	Inflammatory bowel disease	|| id:prot-a-1830	Inverse variance weighted	15	-0.0290449	0.0345524	0.400569	-0.0967677	0.0386778	0.971373	0.907767	1.03944	1
1393	prot-a-195	ebi-a-GCST004131	Inflammatory bowel disease	|| id:prot-a-195	Inverse variance weighted	18	-0.0641745	0.0763654	0.400706	-0.213851	0.0855016	0.937841	0.807469	1.08926	1
1394	prot-a-1353	ebi-a-GCST004131	Inflammatory bowel disease	|| id:prot-a-1353	Inverse variance weighted	28	-0.016133	0.0192092	0.400988	-0.0537831	0.0215171	0.983996	0.947638	1.02175	1
1395	prot-a-2609	ebi-a-GCST004131	Inflammatory bowel disease	|| id:prot-a-2609	Inverse variance weighted	19	0.0175726	0.0209523	0.401638	-0.0234938	0.0586391	1.01773	0.97678	1.06039	1
1396	prot-a-1874	ebi-a-GCST004131	Inflammatory bowel disease	|| id:prot-a-1874	Inverse variance weighted	24	0.0227933	0.0272146	0.402288	-0.0305472	0.0761338	1.02306	0.969915	1.07911	1
1397	prot-a-77	ebi-a-GCST004131	Inflammatory bowel disease	|| id:prot-a-77	Inverse variance weighted	12	-0.0259501	0.0309849	0.402308	-0.0866806	0.0347804	0.974384	0.91697	1.03539	1
1398	prot-a-141	ebi-a-GCST004131	Inflammatory bowel disease	|| id:prot-a-141	Inverse variance weighted	22	-0.0193668	0.0231864	0.403568	-0.0648122	0.0260786	0.98082	0.937243	1.02642	1
1399	prot-a-2823	ebi-a-GCST004131	Inflammatory bowel disease	|| id:prot-a-2823	Inverse variance weighted	19	0.0206054	0.0247268	0.404663	-0.0278591	0.0690699	1.02082	0.972525	1.07151	1
1400	prot-a-720	ebi-a-GCST004131	Inflammatory bowel disease	|| id:prot-a-720	Inverse variance weighted	12	0.026673	0.032024	0.404898	-0.0360941	0.0894401	1.02703	0.964549	1.09356	1
1401	prot-a-1513	ebi-a-GCST004131	Inflammatory bowel disease	|| id:prot-a-1513	Inverse variance weighted	26	0.0810564	0.0973534	0.40507	-0.109756	0.271869	1.08443	0.896053	1.31242	1
1402	prot-a-3053	ebi-a-GCST004131	Inflammatory bowel disease	|| id:prot-a-3053	Inverse variance weighted	20	0.0309188	0.0371713	0.405527	-0.041937	0.103775	1.0314	0.95893	1.10935	1
1403	prot-a-2547	ebi-a-GCST004131	Inflammatory bowel disease	|| id:prot-a-2547	Inverse variance weighted	20	-0.0245292	0.0294943	0.405601	-0.0823381	0.0332796	0.975769	0.920961	1.03384	1
1404	prot-a-2450	ebi-a-GCST004131	Inflammatory bowel disease	|| id:prot-a-2450	Inverse variance weighted	14	0.0294926	0.0354725	0.405736	-0.0400335	0.0990186	1.02993	0.960757	1.10409	1
1405	prot-a-2341	ebi-a-GCST004131	Inflammatory bowel disease	|| id:prot-a-2341	Inverse variance weighted	20	0.0255246	0.0307023	0.405773	-0.034652	0.0857011	1.02585	0.965942	1.08948	1
1406	prot-a-842	ebi-a-GCST004131	Inflammatory bowel disease	|| id:prot-a-842	Inverse variance weighted	27	-0.0215109	0.0258858	0.405978	-0.072247	0.0292252	0.978719	0.930301	1.02966	1
1407	prot-a-2717	ebi-a-GCST004131	Inflammatory bowel disease	|| id:prot-a-2717	Inverse variance weighted	25	-0.0184433	0.022224	0.406607	-0.0620024	0.0251158	0.981726	0.939881	1.02543	1
1408	prot-a-1129	ebi-a-GCST004131	Inflammatory bowel disease	|| id:prot-a-1129	Inverse variance weighted	27	-0.011478	0.013842	0.406984	-0.0386083	0.0156524	0.988588	0.962127	1.01578	1
1409	prot-a-1130	ebi-a-GCST004131	Inflammatory bowel disease	|| id:prot-a-1130	Inverse variance weighted	21	0.0247746	0.0299799	0.408592	-0.033986	0.0835351	1.02508	0.966585	1.08712	1
1410	prot-a-2207	ebi-a-GCST004131	Inflammatory bowel disease	|| id:prot-a-2207	Inverse variance weighted	21	0.0208727	0.02526	0.408625	-0.0286369	0.0703824	1.02109	0.971769	1.07292	1
1411	prot-a-2195	ebi-a-GCST004131	Inflammatory bowel disease	|| id:prot-a-2195	Inverse variance weighted	19	-0.0254865	0.0308467	0.408674	-0.0859459	0.034973	0.974836	0.917644	1.03559	1
1412	prot-a-1998	ebi-a-GCST004131	Inflammatory bowel disease	|| id:prot-a-1998	Inverse variance weighted	17	-0.0186688	0.0225973	0.40872	-0.0629595	0.025622	0.981504	0.938981	1.02595	1
1413	prot-a-2002	ebi-a-GCST004131	Inflammatory bowel disease	|| id:prot-a-2002	Inverse variance weighted	15	-0.0191242	0.02315	0.408747	-0.0644981	0.0262497	0.981058	0.937538	1.0266	1
1414	prot-a-259	ebi-a-GCST004131	Inflammatory bowel disease	|| id:prot-a-259	Inverse variance weighted	14	-0.0274227	0.0332069	0.408911	-0.0925082	0.0376629	0.97295	0.911642	1.03838	1
1415	prot-a-2099	ebi-a-GCST004131	Inflammatory bowel disease	|| id:prot-a-2099	Inverse variance weighted	22	0.0174163	0.0211121	0.409404	-0.0239634	0.0587959	1.01757	0.976321	1.06056	1
1416	prot-a-172	ebi-a-GCST004131	Inflammatory bowel disease	|| id:prot-a-172	Inverse variance weighted	15	-0.0239434	0.0290769	0.410251	-0.0809341	0.0330473	0.976341	0.922254	1.0336	1
1417	prot-a-2280	ebi-a-GCST004131	Inflammatory bowel disease	|| id:prot-a-2280	Inverse variance weighted	12	0.0266658	0.032425	0.410859	-0.0368872	0.0902188	1.02702	0.963785	1.09441	1
1418	prot-a-364	ebi-a-GCST004131	Inflammatory bowel disease	|| id:prot-a-364	Inverse variance weighted	17	-0.0323154	0.0393033	0.41096	-0.10935	0.0447191	0.968201	0.896417	1.04573	1
1419	prot-a-2245	ebi-a-GCST004131	Inflammatory bowel disease	|| id:prot-a-2245	Inverse variance weighted	17	0.029404	0.0357679	0.411033	-0.0407011	0.099509	1.02984	0.960116	1.10463	1
1420	prot-a-132	ebi-a-GCST004131	Inflammatory bowel disease	|| id:prot-a-132	Inverse variance weighted	16	-0.025422	0.0309302	0.411124	-0.0860451	0.0352011	0.974898	0.917553	1.03583	1
1421	prot-a-490	ebi-a-GCST004131	Inflammatory bowel disease	|| id:prot-a-490	Inverse variance weighted	20	-0.020835	0.025381	0.411709	-0.0705818	0.0289118	0.979381	0.931852	1.02933	1
1422	prot-a-1023	ebi-a-GCST004131	Inflammatory bowel disease	|| id:prot-a-1023	Inverse variance weighted	19	0.0206859	0.0252441	0.412539	-0.0287926	0.0701644	1.0209	0.971618	1.07268	1
1423	prot-a-3162	ebi-a-GCST004131	Inflammatory bowel disease	|| id:prot-a-3162	Inverse variance weighted	14	-0.0382898	0.0467467	0.412734	-0.129913	0.0533336	0.962434	0.878172	1.05478	1
1424	prot-a-1587	ebi-a-GCST004131	Inflammatory bowel disease	|| id:prot-a-1587	Inverse variance weighted	20	-0.0219326	0.0268132	0.413371	-0.0744865	0.0306214	0.978306	0.92822	1.0311	1
1425	prot-a-1558	ebi-a-GCST004131	Inflammatory bowel disease	|| id:prot-a-1558	Inverse variance weighted	14	-0.0278316	0.0340439	0.41363	-0.0945577	0.0388944	0.972552	0.909775	1.03966	1
1426	prot-a-1893	ebi-a-GCST004131	Inflammatory bowel disease	|| id:prot-a-1893	Inverse variance weighted	27	-0.0240719	0.0294928	0.414387	-0.0818777	0.0337339	0.976216	0.921385	1.03431	1
1427	prot-a-1094	ebi-a-GCST004131	Inflammatory bowel disease	|| id:prot-a-1094	Inverse variance weighted	22	0.0291772	0.035805	0.415135	-0.0410007	0.099355	1.02961	0.959828	1.10446	1
1428	prot-a-3086	ebi-a-GCST004131	Inflammatory bowel disease	|| id:prot-a-3086	Inverse variance weighted	19	0.0290886	0.0357034	0.415227	-0.0408901	0.0990674	1.02952	0.959935	1.10414	1
1429	prot-a-920	ebi-a-GCST004131	Inflammatory bowel disease	|| id:prot-a-920	Inverse variance weighted	21	-0.0191584	0.0235463	0.415849	-0.0653092	0.0269925	0.981024	0.936778	1.02736	1
1430	prot-a-871	ebi-a-GCST004131	Inflammatory bowel disease	|| id:prot-a-871	Inverse variance weighted	21	0.0277844	0.0342319	0.416991	-0.0393101	0.094879	1.02817	0.961452	1.09953	1
1431	prot-a-1967	ebi-a-GCST004131	Inflammatory bowel disease	|| id:prot-a-1967	Inverse variance weighted	24	0.0219602	0.0270657	0.417155	-0.0310885	0.0750088	1.0222	0.96939	1.07789	1
1432	prot-a-1785	ebi-a-GCST004131	Inflammatory bowel disease	|| id:prot-a-1785	Inverse variance weighted	14	-0.0139355	0.0171835	0.417376	-0.0476152	0.0197442	0.986161	0.953501	1.01994	1
1433	prot-a-905	ebi-a-GCST004131	Inflammatory bowel disease	|| id:prot-a-905	Inverse variance weighted	19	-0.0251443	0.0310204	0.41761	-0.0859444	0.0356557	0.975169	0.917645	1.0363	1
1434	prot-a-3073	ebi-a-GCST004131	Inflammatory bowel disease	|| id:prot-a-3073	Inverse variance weighted	19	0.0200312	0.0247212	0.417778	-0.0284224	0.0684848	1.02023	0.971978	1.07088	1
1435	prot-a-2591	ebi-a-GCST004131	Inflammatory bowel disease	|| id:prot-a-2591	Inverse variance weighted	21	-0.0174036	0.0215018	0.418284	-0.0595472	0.0247399	0.982747	0.942191	1.02505	1
1436	prot-a-2948	ebi-a-GCST004131	Inflammatory bowel disease	|| id:prot-a-2948	Inverse variance weighted	23	0.0206857	0.0255691	0.418507	-0.0294296	0.0708011	1.0209	0.970999	1.07337	1
1437	prot-a-89	ebi-a-GCST004131	Inflammatory bowel disease	|| id:prot-a-89	Inverse variance weighted	28	0.0164851	0.0203809	0.4186	-0.0234614	0.0564317	1.01662	0.976812	1.05805	1
1438	prot-a-2189	ebi-a-GCST004131	Inflammatory bowel disease	|| id:prot-a-2189	Inverse variance weighted	25	-0.0217506	0.0269019	0.418794	-0.0744784	0.0309771	0.978484	0.928228	1.03146	1
1439	prot-a-1883	ebi-a-GCST004131	Inflammatory bowel disease	|| id:prot-a-1883	Inverse variance weighted	17	-0.0186678	0.0231032	0.419082	-0.0639501	0.0266145	0.981505	0.938052	1.02697	1
1440	prot-a-114	ebi-a-GCST004131	Inflammatory bowel disease	|| id:prot-a-114	Inverse variance weighted	22	-0.0241596	0.0299027	0.419126	-0.0827689	0.0344498	0.97613	0.920564	1.03505	1
1441	prot-a-2802	ebi-a-GCST004131	Inflammatory bowel disease	|| id:prot-a-2802	Inverse variance weighted	19	-0.0260876	0.032315	0.419499	-0.089425	0.0372498	0.97425	0.914457	1.03795	1
1442	prot-a-733	ebi-a-GCST004131	Inflammatory bowel disease	|| id:prot-a-733	Inverse variance weighted	19	0.0239541	0.0297065	0.420036	-0.0342706	0.0821788	1.02424	0.96631	1.08565	1
1443	prot-a-489	ebi-a-GCST004131	Inflammatory bowel disease	|| id:prot-a-489	Inverse variance weighted	15	-0.0246021	0.0305169	0.42014	-0.0844152	0.035211	0.975698	0.91905	1.03584	1
1444	prot-a-1196	ebi-a-GCST004131	Inflammatory bowel disease	|| id:prot-a-1196	Inverse variance weighted	26	-0.00996318	0.0123721	0.420651	-0.0342126	0.0142862	0.990086	0.966366	1.01439	1
1445	prot-a-1930	ebi-a-GCST004131	Inflammatory bowel disease	|| id:prot-a-1930	Inverse variance weighted	17	-0.0364473	0.0452931	0.420994	-0.125222	0.0523272	0.964209	0.882301	1.05372	1
1446	prot-a-901	ebi-a-GCST004131	Inflammatory bowel disease	|| id:prot-a-901	Inverse variance weighted	19	-0.0214733	0.0267322	0.421816	-0.0738683	0.0309218	0.978756	0.928794	1.0314	1
1447	prot-a-1128	ebi-a-GCST004131	Inflammatory bowel disease	|| id:prot-a-1128	Inverse variance weighted	22	0.0204147	0.025451	0.422484	-0.0294692	0.0702987	1.02062	0.970961	1.07283	1
1448	prot-a-2797	ebi-a-GCST004131	Inflammatory bowel disease	|| id:prot-a-2797	Inverse variance weighted	14	-0.0210801	0.026289	0.422634	-0.0726065	0.0304463	0.979141	0.929967	1.03091	1
1449	prot-a-57	ebi-a-GCST004131	Inflammatory bowel disease	|| id:prot-a-57	Inverse variance weighted	18	-0.0313443	0.0392169	0.424143	-0.108209	0.0455209	0.969142	0.89744	1.04657	1
1450	prot-a-538	ebi-a-GCST004131	Inflammatory bowel disease	|| id:prot-a-538	Inverse variance weighted	20	0.0343257	0.0430244	0.424976	-0.0500022	0.118654	1.03492	0.951227	1.12598	1
1451	prot-a-684	ebi-a-GCST004131	Inflammatory bowel disease	|| id:prot-a-684	Inverse variance weighted	17	0.0215767	0.0270571	0.425191	-0.0314553	0.0746086	1.02181	0.969034	1.07746	1
1452	prot-a-2966	ebi-a-GCST004131	Inflammatory bowel disease	|| id:prot-a-2966	Inverse variance weighted	17	-0.0157082	0.0197137	0.425557	-0.0543471	0.0229306	0.984415	0.947103	1.0232	1
1453	prot-a-178	ebi-a-GCST004131	Inflammatory bowel disease	|| id:prot-a-178	Inverse variance weighted	18	-0.0187676	0.0235559	0.42561	-0.0649371	0.0274019	0.981407	0.937126	1.02778	1
1454	prot-a-495	ebi-a-GCST004131	Inflammatory bowel disease	|| id:prot-a-495	Inverse variance weighted	23	-0.01628	0.0204433	0.425828	-0.0563488	0.0237888	0.983852	0.945209	1.02407	1
1455	prot-a-750	ebi-a-GCST004131	Inflammatory bowel disease	|| id:prot-a-750	Inverse variance weighted	19	0.0256386	0.032214	0.4261	-0.0375009	0.088778	1.02597	0.963194	1.09284	1
1456	prot-a-2519	ebi-a-GCST004131	Inflammatory bowel disease	|| id:prot-a-2519	Inverse variance weighted	14	0.0285397	0.0358731	0.426279	-0.0417715	0.098851	1.02895	0.959089	1.1039	1
1457	prot-a-284	ebi-a-GCST004131	Inflammatory bowel disease	|| id:prot-a-284	Inverse variance weighted	18	0.0283722	0.0356679	0.426348	-0.0415368	0.0982813	1.02878	0.959314	1.10327	1
1458	prot-a-427	ebi-a-GCST004131	Inflammatory bowel disease	|| id:prot-a-427	Inverse variance weighted	17	0.0236738	0.0297742	0.426548	-0.0346835	0.0820311	1.02396	0.965911	1.08549	1
1459	prot-a-479	ebi-a-GCST004131	Inflammatory bowel disease	|| id:prot-a-479	Inverse variance weighted	24	-0.0203816	0.0256337	0.426551	-0.0706237	0.0298605	0.979825	0.931813	1.03031	1
1460	prot-a-723	ebi-a-GCST004131	Inflammatory bowel disease	|| id:prot-a-723	Inverse variance weighted	20	0.022806	0.0286941	0.426732	-0.0334344	0.0790463	1.02307	0.967118	1.08225	1
1461	prot-a-2007	ebi-a-GCST004131	Inflammatory bowel disease	|| id:prot-a-2007	Inverse variance weighted	20	0.0195744	0.0246306	0.426778	-0.0287017	0.0678505	1.01977	0.971706	1.07021	1
1462	prot-a-1713	ebi-a-GCST004131	Inflammatory bowel disease	|| id:prot-a-1713	Inverse variance weighted	12	-0.0258012	0.032497	0.427221	-0.0894954	0.037893	0.974529	0.914392	1.03862	1
1463	prot-a-780	ebi-a-GCST004131	Inflammatory bowel disease	|| id:prot-a-780	Inverse variance weighted	19	0.0237683	0.0299366	0.427222	-0.0349074	0.082444	1.02405	0.965695	1.08594	1
1464	prot-a-1262	ebi-a-GCST004131	Inflammatory bowel disease	|| id:prot-a-1262	Inverse variance weighted	24	-0.0394162	0.0496981	0.427712	-0.136824	0.0579921	0.961351	0.872123	1.05971	1
1465	prot-a-1701	ebi-a-GCST004131	Inflammatory bowel disease	|| id:prot-a-1701	Inverse variance weighted	12	-0.0335152	0.0422898	0.428063	-0.116403	0.0493729	0.96704	0.890116	1.05061	1
1466	prot-a-2907	ebi-a-GCST004131	Inflammatory bowel disease	|| id:prot-a-2907	Inverse variance weighted	22	-0.0186678	0.0235717	0.428386	-0.0648684	0.0275328	0.981505	0.937191	1.02792	1
1467	prot-a-1314	ebi-a-GCST004131	Inflammatory bowel disease	|| id:prot-a-1314	Inverse variance weighted	18	-0.0306663	0.0387371	0.428563	-0.106591	0.0452584	0.969799	0.898893	1.0463	1
1468	prot-a-2413	ebi-a-GCST004131	Inflammatory bowel disease	|| id:prot-a-2413	Inverse variance weighted	15	-0.0264186	0.033381	0.428695	-0.0918453	0.0390081	0.973927	0.912246	1.03978	1
1469	prot-a-1787	ebi-a-GCST004131	Inflammatory bowel disease	|| id:prot-a-1787	Inverse variance weighted	19	0.0253682	0.0320747	0.428997	-0.0374982	0.0882346	1.02569	0.963196	1.09224	1
1470	prot-a-2554	ebi-a-GCST004131	Inflammatory bowel disease	|| id:prot-a-2554	Inverse variance weighted	23	-0.0184137	0.0232848	0.429059	-0.0640519	0.0272245	0.981755	0.937956	1.0276	1
1471	prot-a-1876	ebi-a-GCST004131	Inflammatory bowel disease	|| id:prot-a-1876	Inverse variance weighted	15	-0.0234866	0.0297085	0.429196	-0.0817152	0.034742	0.976787	0.921534	1.03535	1
1472	prot-a-1654	ebi-a-GCST004131	Inflammatory bowel disease	|| id:prot-a-1654	Inverse variance weighted	15	-0.0238484	0.0301947	0.429632	-0.08303	0.0353332	0.976434	0.920324	1.03596	1
1473	prot-a-3085	ebi-a-GCST004131	Inflammatory bowel disease	|| id:prot-a-3085	Inverse variance weighted	19	-0.0203152	0.0257259	0.429716	-0.0707379	0.0301076	0.97989	0.931706	1.03057	1
1474	prot-a-1617	ebi-a-GCST004131	Inflammatory bowel disease	|| id:prot-a-1617	Inverse variance weighted	14	-0.0336199	0.0425761	0.429738	-0.117069	0.0498294	0.966939	0.889524	1.05109	1
1475	prot-a-1308	ebi-a-GCST004131	Inflammatory bowel disease	|| id:prot-a-1308	Inverse variance weighted	17	-0.0230205	0.0291887	0.430299	-0.0802303	0.0341893	0.977242	0.922904	1.03478	1
1476	prot-a-2682	ebi-a-GCST004131	Inflammatory bowel disease	|| id:prot-a-2682	Inverse variance weighted	20	-0.0212685	0.026969	0.43033	-0.0741278	0.0315908	0.978956	0.928553	1.0321	1
1477	prot-a-1109	ebi-a-GCST004131	Inflammatory bowel disease	|| id:prot-a-1109	Inverse variance weighted	15	-0.0220819	0.028013	0.430537	-0.0769873	0.0328235	0.97816	0.925902	1.03337	1
1478	prot-a-432	ebi-a-GCST004131	Inflammatory bowel disease	|| id:prot-a-432	Inverse variance weighted	19	-0.0162502	0.0206207	0.430666	-0.0566667	0.0241663	0.983881	0.944909	1.02446	1
1479	prot-a-218	ebi-a-GCST004131	Inflammatory bowel disease	|| id:prot-a-218	Inverse variance weighted	12	0.0265352	0.0337295	0.431454	-0.0395747	0.0926451	1.02689	0.961198	1.09707	1
1480	prot-a-2568	ebi-a-GCST004131	Inflammatory bowel disease	|| id:prot-a-2568	Inverse variance weighted	23	-0.0142754	0.0181475	0.431497	-0.0498446	0.0212937	0.985826	0.951377	1.02152	1
1481	prot-a-2527	ebi-a-GCST004131	Inflammatory bowel disease	|| id:prot-a-2527	Inverse variance weighted	15	0.0275559	0.0350634	0.431933	-0.0411684	0.0962801	1.02794	0.959668	1.10107	1
1482	prot-a-2421	ebi-a-GCST004131	Inflammatory bowel disease	|| id:prot-a-2421	Inverse variance weighted	16	0.0354937	0.0452205	0.432511	-0.0531386	0.124126	1.03613	0.948249	1.13216	1
1483	prot-a-2288	ebi-a-GCST004131	Inflammatory bowel disease	|| id:prot-a-2288	Inverse variance weighted	17	0.0223568	0.0284895	0.432608	-0.0334827	0.0781962	1.02261	0.967072	1.08133	1
1484	prot-a-1905	ebi-a-GCST004131	Inflammatory bowel disease	|| id:prot-a-1905	Inverse variance weighted	14	0.0264167	0.0336953	0.433048	-0.0396262	0.0924596	1.02677	0.961149	1.09687	1
1485	prot-a-1634	ebi-a-GCST004131	Inflammatory bowel disease	|| id:prot-a-1634	Inverse variance weighted	18	-0.0257649	0.0328705	0.433139	-0.0901911	0.0386612	0.974564	0.913757	1.03942	1
1486	prot-a-1908	ebi-a-GCST004131	Inflammatory bowel disease	|| id:prot-a-1908	Inverse variance weighted	23	0.0259227	0.0330826	0.43329	-0.0389193	0.0907647	1.02626	0.961828	1.09501	1
1487	prot-a-1333	ebi-a-GCST004131	Inflammatory bowel disease	|| id:prot-a-1333	Inverse variance weighted	25	0.020149	0.0257236	0.433457	-0.0302693	0.0705674	1.02035	0.970184	1.07312	1
1488	prot-a-858	ebi-a-GCST004131	Inflammatory bowel disease	|| id:prot-a-858	Inverse variance weighted	17	-0.0253438	0.032373	0.433704	-0.0887948	0.0381072	0.974975	0.915033	1.03884	1
1489	prot-a-1292	ebi-a-GCST004131	Inflammatory bowel disease	|| id:prot-a-1292	Inverse variance weighted	24	-0.0159485	0.0203794	0.433876	-0.0558921	0.0239952	0.984178	0.945641	1.02429	1
1490	prot-a-1511	ebi-a-GCST004131	Inflammatory bowel disease	|| id:prot-a-1511	Inverse variance weighted	23	-0.018306	0.0234062	0.434156	-0.0641822	0.0275702	0.981861	0.937834	1.02795	1
1491	prot-a-2310	ebi-a-GCST004131	Inflammatory bowel disease	|| id:prot-a-2310	Inverse variance weighted	17	0.0247041	0.0316174	0.4346	-0.037266	0.0866741	1.02501	0.96342	1.09054	1
1492	prot-a-2985	ebi-a-GCST004131	Inflammatory bowel disease	|| id:prot-a-2985	Inverse variance weighted	20	-0.0186617	0.0239113	0.435123	-0.0655279	0.0282045	0.981511	0.936573	1.02861	1
1493	prot-a-2225	ebi-a-GCST004131	Inflammatory bowel disease	|| id:prot-a-2225	Inverse variance weighted	15	-0.0295147	0.0378186	0.435139	-0.103639	0.0446098	0.970917	0.901551	1.04562	1
1494	prot-a-1817	ebi-a-GCST004131	Inflammatory bowel disease	|| id:prot-a-1817	Inverse variance weighted	20	-0.0268211	0.0343681	0.435151	-0.0941826	0.0405404	0.973535	0.910117	1.04137	1
1495	prot-a-909	ebi-a-GCST004131	Inflammatory bowel disease	|| id:prot-a-909	Inverse variance weighted	17	-0.0240791	0.0308778	0.435498	-0.0845995	0.0364414	0.976209	0.91888	1.03711	1
1496	prot-a-2794	ebi-a-GCST004131	Inflammatory bowel disease	|| id:prot-a-2794	Inverse variance weighted	23	0.0222401	0.0285212	0.435523	-0.0336615	0.0781417	1.02249	0.966899	1.08128	1
1497	prot-a-453	ebi-a-GCST004131	Inflammatory bowel disease	|| id:prot-a-453	Inverse variance weighted	18	0.0194008	0.0248917	0.435738	-0.0293868	0.0681885	1.01959	0.971041	1.07057	1
1498	prot-a-591	ebi-a-GCST004131	Inflammatory bowel disease	|| id:prot-a-591	Inverse variance weighted	12	-0.0264074	0.0338828	0.435759	-0.0928176	0.0400028	0.973938	0.91136	1.04081	1
1499	prot-a-2339	ebi-a-GCST004131	Inflammatory bowel disease	|| id:prot-a-2339	Inverse variance weighted	23	-0.0170664	0.0219049	0.435914	-0.06	0.0258672	0.983078	0.941765	1.0262	1
1500	prot-a-1763	ebi-a-GCST004131	Inflammatory bowel disease	|| id:prot-a-1763	Inverse variance weighted	11	0.0259927	0.0334002	0.436439	-0.0394716	0.091457	1.02633	0.961297	1.09577	1
1501	prot-a-2337	ebi-a-GCST004131	Inflammatory bowel disease	|| id:prot-a-2337	Inverse variance weighted	20	0.0222311	0.0285758	0.436587	-0.0337775	0.0782396	1.02248	0.966787	1.08138	1
1502	prot-a-2799	ebi-a-GCST004131	Inflammatory bowel disease	|| id:prot-a-2799	Inverse variance weighted	23	-0.0132293	0.0170075	0.436657	-0.046564	0.0201054	0.986858	0.954503	1.02031	1
1503	prot-a-664	ebi-a-GCST004131	Inflammatory bowel disease	|| id:prot-a-664	Inverse variance weighted	17	0.0213245	0.027425	0.436831	-0.0324286	0.0750776	1.02155	0.968092	1.07797	1
1504	prot-a-462	ebi-a-GCST004131	Inflammatory bowel disease	|| id:prot-a-462	Inverse variance weighted	20	0.0289721	0.0372902	0.437196	-0.0441166	0.102061	1.0294	0.956842	1.10745	1
1505	prot-a-2774	ebi-a-GCST004131	Inflammatory bowel disease	|| id:prot-a-2774	Inverse variance weighted	18	-0.0259595	0.0334193	0.437286	-0.0914613	0.0395422	0.974375	0.912597	1.04033	1
1506	prot-a-2183	ebi-a-GCST004131	Inflammatory bowel disease	|| id:prot-a-2183	Inverse variance weighted	28	0.0164387	0.0211978	0.438052	-0.0251091	0.0579864	1.01657	0.975203	1.0597	1
1507	prot-a-3034	ebi-a-GCST004131	Inflammatory bowel disease	|| id:prot-a-3034	Inverse variance weighted	18	-0.0217316	0.0280556	0.438582	-0.0767207	0.0332574	0.978503	0.926149	1.03382	1
1508	prot-a-673	ebi-a-GCST004131	Inflammatory bowel disease	|| id:prot-a-673	Inverse variance weighted	15	0.0396091	0.0511678	0.438871	-0.0606797	0.139898	1.0404	0.941125	1.15016	1
1509	prot-a-1246	ebi-a-GCST004131	Inflammatory bowel disease	|| id:prot-a-1246	Inverse variance weighted	18	-0.0203721	0.0263622	0.439655	-0.072042	0.0312978	0.979834	0.930492	1.03179	1
1510	prot-a-45	ebi-a-GCST004131	Inflammatory bowel disease	|| id:prot-a-45	Inverse variance weighted	19	-0.0210624	0.0272671	0.43985	-0.074506	0.0323812	0.979158	0.928202	1.03291	1
1511	prot-a-2216	ebi-a-GCST004131	Inflammatory bowel disease	|| id:prot-a-2216	Inverse variance weighted	29	-0.0160042	0.0207285	0.440063	-0.0566322	0.0246237	0.984123	0.944942	1.02493	1
1512	prot-a-838	ebi-a-GCST004131	Inflammatory bowel disease	|| id:prot-a-838	Inverse variance weighted	15	0.0222729	0.0288575	0.440219	-0.0342878	0.0788336	1.02252	0.966293	1.08202	1
1513	prot-a-3061	ebi-a-GCST004131	Inflammatory bowel disease	|| id:prot-a-3061	Inverse variance weighted	18	-0.0251787	0.0326528	0.440645	-0.0891783	0.0388208	0.975136	0.914682	1.03958	1
1514	prot-a-3169	ebi-a-GCST004131	Inflammatory bowel disease	|| id:prot-a-3169	Inverse variance weighted	16	-0.021585	0.0280208	0.44111	-0.0765058	0.0333358	0.978646	0.926348	1.0339	1
1515	prot-a-2697	ebi-a-GCST004131	Inflammatory bowel disease	|| id:prot-a-2697	Inverse variance weighted	12	-0.0197452	0.0256457	0.441346	-0.0700108	0.0305204	0.980448	0.932384	1.03099	1
1516	prot-a-782	ebi-a-GCST004131	Inflammatory bowel disease	|| id:prot-a-782	Inverse variance weighted	23	-0.0183134	0.023788	0.441383	-0.0649379	0.0283111	0.981853	0.937126	1.02872	1
1517	prot-a-192	ebi-a-GCST004131	Inflammatory bowel disease	|| id:prot-a-192	Inverse variance weighted	22	-0.0212189	0.0275914	0.44187	-0.0752981	0.0328603	0.979005	0.927467	1.03341	1
1518	prot-a-389	ebi-a-GCST004131	Inflammatory bowel disease	|| id:prot-a-389	Inverse variance weighted	28	-0.0177129	0.0230358	0.441935	-0.0628629	0.0274372	0.982443	0.939072	1.02782	1
1519	prot-a-1320	ebi-a-GCST004131	Inflammatory bowel disease	|| id:prot-a-1320	Inverse variance weighted	19	-0.0269112	0.0350172	0.442182	-0.0955449	0.0417225	0.973448	0.908878	1.04261	1
1520	prot-a-2652	ebi-a-GCST004131	Inflammatory bowel disease	|| id:prot-a-2652	Inverse variance weighted	15	0.0342673	0.0446367	0.442668	-0.0532205	0.121755	1.03486	0.948171	1.12948	1
1521	prot-a-1584	ebi-a-GCST004131	Inflammatory bowel disease	|| id:prot-a-1584	Inverse variance weighted	20	0.0241606	0.0314825	0.442826	-0.0375451	0.0858664	1.02445	0.963151	1.08966	1
1522	prot-a-1889	ebi-a-GCST004131	Inflammatory bowel disease	|| id:prot-a-1889	Inverse variance weighted	10	0.0290017	0.0377944	0.442871	-0.0450753	0.103079	1.02943	0.955925	1.10858	1
1523	prot-a-1193	ebi-a-GCST004131	Inflammatory bowel disease	|| id:prot-a-1193	Inverse variance weighted	16	-0.0218879	0.0285624	0.443487	-0.0778702	0.0340944	0.97835	0.925084	1.03468	1
1524	prot-a-784	ebi-a-GCST004131	Inflammatory bowel disease	|| id:prot-a-784	Inverse variance weighted	12	0.0266558	0.0348163	0.443907	-0.0415842	0.0948958	1.02701	0.959269	1.09954	1
1525	prot-a-1852	ebi-a-GCST004131	Inflammatory bowel disease	|| id:prot-a-1852	Inverse variance weighted	15	-0.0189001	0.0246986	0.444134	-0.0673093	0.0295091	0.981277	0.934906	1.02995	1
1526	prot-a-641	ebi-a-GCST004131	Inflammatory bowel disease	|| id:prot-a-641	Inverse variance weighted	14	-0.0182346	0.0238357	0.444264	-0.0649526	0.0284833	0.981931	0.937112	1.02889	1
1527	prot-a-1	ebi-a-GCST004131	Inflammatory bowel disease	|| id:prot-a-1	Inverse variance weighted	28	0.0187668	0.0245889	0.445331	-0.0294274	0.066961	1.01894	0.971001	1.06925	1
1528	prot-a-1481	ebi-a-GCST004131	Inflammatory bowel disease	|| id:prot-a-1481	Inverse variance weighted	17	0.0307107	0.040246	0.44542	-0.0481716	0.109593	1.03119	0.95297	1.11582	1
1529	prot-a-3229	ebi-a-GCST004131	Inflammatory bowel disease	|| id:prot-a-3229	Inverse variance weighted	22	-0.0142083	0.0186388	0.445882	-0.0507404	0.0223237	0.985892	0.950525	1.02257	1
1530	prot-a-2003	ebi-a-GCST004131	Inflammatory bowel disease	|| id:prot-a-2003	Inverse variance weighted	24	0.0186197	0.0244386	0.446121	-0.0292799	0.0665194	1.01879	0.971145	1.06878	1
1531	prot-a-1933	ebi-a-GCST004131	Inflammatory bowel disease	|| id:prot-a-1933	Inverse variance weighted	19	0.0224746	0.0295098	0.446301	-0.0353647	0.0803138	1.02273	0.965253	1.08363	1
1532	prot-a-3256	ebi-a-GCST004131	Inflammatory bowel disease	|| id:prot-a-3256	Inverse variance weighted	15	-0.0231323	0.0303877	0.446513	-0.0826921	0.0364275	0.977133	0.920635	1.0371	1
1533	prot-a-1437	ebi-a-GCST004131	Inflammatory bowel disease	|| id:prot-a-1437	Inverse variance weighted	20	0.0202366	0.0265954	0.446712	-0.0318903	0.0723636	1.02044	0.968613	1.07505	1
1534	prot-a-1039	ebi-a-GCST004131	Inflammatory bowel disease	|| id:prot-a-1039	Inverse variance weighted	26	-0.0205668	0.0270403	0.446897	-0.0735657	0.0324321	0.979643	0.929075	1.03296	1
1535	prot-a-2270	ebi-a-GCST004131	Inflammatory bowel disease	|| id:prot-a-2270	Inverse variance weighted	19	0.0236441	0.0312202	0.44885	-0.0375475	0.0848357	1.02393	0.963149	1.08854	1
1536	prot-a-1707	ebi-a-GCST004131	Inflammatory bowel disease	|| id:prot-a-1707	Inverse variance weighted	23	0.0200881	0.0265642	0.449522	-0.0319776	0.0721539	1.02029	0.968528	1.07482	1
1537	prot-a-487	ebi-a-GCST004131	Inflammatory bowel disease	|| id:prot-a-487	Inverse variance weighted	13	0.0356601	0.0471579	0.449538	-0.0567693	0.128089	1.0363	0.944812	1.13665	1
1538	prot-a-1980	ebi-a-GCST004131	Inflammatory bowel disease	|| id:prot-a-1980	Inverse variance weighted	19	-0.0185696	0.0245615	0.449622	-0.06671	0.0295709	0.981602	0.935466	1.03001	1
1539	prot-a-916	ebi-a-GCST004131	Inflammatory bowel disease	|| id:prot-a-916	Inverse variance weighted	22	-0.0134954	0.0178585	0.449839	-0.0484981	0.0215073	0.986595	0.952659	1.02174	1
1540	prot-a-3210	ebi-a-GCST004131	Inflammatory bowel disease	|| id:prot-a-3210	Inverse variance weighted	20	0.0213051	0.0282337	0.450489	-0.0340329	0.0766431	1.02153	0.96654	1.07966	1
1541	prot-a-1854	ebi-a-GCST004131	Inflammatory bowel disease	|| id:prot-a-1854	Inverse variance weighted	23	-0.0149486	0.0198224	0.450773	-0.0538006	0.0239033	0.985163	0.947621	1.02419	1
1542	prot-a-1995	ebi-a-GCST004131	Inflammatory bowel disease	|| id:prot-a-1995	Inverse variance weighted	18	-0.0339249	0.0450653	0.451573	-0.122253	0.0544031	0.966644	0.884925	1.05591	1
1543	prot-a-3008	ebi-a-GCST004131	Inflammatory bowel disease	|| id:prot-a-3008	Inverse variance weighted	22	0.0198832	0.0264759	0.452657	-0.0320095	0.071776	1.02008	0.968497	1.07441	1
1544	prot-a-2328	ebi-a-GCST004131	Inflammatory bowel disease	|| id:prot-a-2328	Inverse variance weighted	18	0.0200811	0.026758	0.45297	-0.0323645	0.0725268	1.02028	0.968154	1.07522	1
1545	prot-a-2906	ebi-a-GCST004131	Inflammatory bowel disease	|| id:prot-a-2906	Inverse variance weighted	23	0.0167628	0.0223404	0.453051	-0.0270243	0.06055	1.0169	0.973338	1.06242	1
1546	prot-a-38	ebi-a-GCST004131	Inflammatory bowel disease	|| id:prot-a-38	Inverse variance weighted	21	-0.0184159	0.0245528	0.453223	-0.0665395	0.0297076	0.981753	0.935626	1.03015	1
1547	prot-a-122	ebi-a-GCST004131	Inflammatory bowel disease	|| id:prot-a-122	Inverse variance weighted	12	-0.0326667	0.0435617	0.453318	-0.118048	0.0527141	0.967861	0.888654	1.05413	1
1548	prot-a-74	ebi-a-GCST004131	Inflammatory bowel disease	|| id:prot-a-74	Inverse variance weighted	23	0.0199578	0.0266314	0.453612	-0.0322398	0.0721553	1.02016	0.968274	1.07482	1
1549	prot-a-987	ebi-a-GCST004131	Inflammatory bowel disease	|| id:prot-a-987	Inverse variance weighted	25	0.020463	0.0273319	0.454047	-0.0331076	0.0740335	1.02067	0.967434	1.07684	1
1550	prot-a-1187	ebi-a-GCST004131	Inflammatory bowel disease	|| id:prot-a-1187	Inverse variance weighted	16	-0.0233654	0.0312574	0.454751	-0.0846299	0.037899	0.976905	0.918852	1.03863	1
1551	prot-a-2514	ebi-a-GCST004131	Inflammatory bowel disease	|| id:prot-a-2514	Inverse variance weighted	19	0.0199354	0.0266791	0.454926	-0.0323556	0.0722264	1.02014	0.968162	1.0749	1
1552	prot-a-2516	ebi-a-GCST004131	Inflammatory bowel disease	|| id:prot-a-2516	Inverse variance weighted	20	0.0145524	0.0195242	0.456059	-0.023715	0.0528197	1.01466	0.976564	1.05424	1
1553	prot-a-2344	ebi-a-GCST004131	Inflammatory bowel disease	|| id:prot-a-2344	Inverse variance weighted	19	-0.0244077	0.0327654	0.456317	-0.0886279	0.0398124	0.975888	0.915186	1.04062	1
1554	prot-a-3214	ebi-a-GCST004131	Inflammatory bowel disease	|| id:prot-a-3214	Inverse variance weighted	25	0.0104902	0.0141018	0.456941	-0.0171493	0.0381297	1.01055	0.982997	1.03887	1
1555	prot-a-1398	ebi-a-GCST004131	Inflammatory bowel disease	|| id:prot-a-1398	Inverse variance weighted	24	0.0299772	0.0403022	0.456992	-0.0490152	0.108969	1.03043	0.952167	1.11513	1
1556	prot-a-438	ebi-a-GCST004131	Inflammatory bowel disease	|| id:prot-a-438	Inverse variance weighted	16	0.0215346	0.0289684	0.457251	-0.0352436	0.0783127	1.02177	0.96537	1.08146	1
1557	prot-a-2291	ebi-a-GCST004131	Inflammatory bowel disease	|| id:prot-a-2291	Inverse variance weighted	30	0.0159347	0.0214427	0.457403	-0.026093	0.0579624	1.01606	0.974245	1.05968	1
1558	prot-a-994	ebi-a-GCST004131	Inflammatory bowel disease	|| id:prot-a-994	Inverse variance weighted	22	-0.0197806	0.0266262	0.457544	-0.071968	0.0324069	0.980414	0.930561	1.03294	1
1559	prot-a-601	ebi-a-GCST004131	Inflammatory bowel disease	|| id:prot-a-601	Inverse variance weighted	12	0.034402	0.0463451	0.457906	-0.0564345	0.125238	1.035	0.945128	1.13342	1
1560	prot-a-2022	ebi-a-GCST004131	Inflammatory bowel disease	|| id:prot-a-2022	Inverse variance weighted	20	0.0185294	0.0249782	0.458195	-0.0304279	0.0674867	1.0187	0.97003	1.06982	1
1561	prot-a-1213	ebi-a-GCST004131	Inflammatory bowel disease	|| id:prot-a-1213	Inverse variance weighted	21	-0.0219295	0.0295728	0.458364	-0.0798922	0.0360332	0.978309	0.923216	1.03669	1
1562	prot-a-1720	ebi-a-GCST004131	Inflammatory bowel disease	|| id:prot-a-1720	Inverse variance weighted	17	-0.0221892	0.0300673	0.460522	-0.0811211	0.0367426	0.978055	0.922082	1.03743	1
1563	prot-a-1363	ebi-a-GCST004131	Inflammatory bowel disease	|| id:prot-a-1363	Inverse variance weighted	17	-0.0185803	0.0252101	0.461111	-0.0679921	0.0308315	0.981591	0.934268	1.03131	1
1564	prot-a-608	ebi-a-GCST004131	Inflammatory bowel disease	|| id:prot-a-608	Inverse variance weighted	18	0.0177247	0.0240813	0.46171	-0.0294748	0.0649241	1.01788	0.970955	1.06708	1
1565	prot-a-302	ebi-a-GCST004131	Inflammatory bowel disease	|| id:prot-a-302	Inverse variance weighted	14	0.0304471	0.0413918	0.461984	-0.0506808	0.111575	1.03092	0.950582	1.11804	1
1566	prot-a-631	ebi-a-GCST004131	Inflammatory bowel disease	|| id:prot-a-631	Inverse variance weighted	20	0.0191479	0.0260516	0.462339	-0.0319132	0.070209	1.01933	0.968591	1.07273	1
1567	prot-a-848	ebi-a-GCST004131	Inflammatory bowel disease	|| id:prot-a-848	Inverse variance weighted	16	0.0220385	0.0299984	0.462549	-0.0367584	0.0808355	1.02228	0.963909	1.08419	1
1568	prot-a-2690	ebi-a-GCST004131	Inflammatory bowel disease	|| id:prot-a-2690	Inverse variance weighted	24	0.0157688	0.0214779	0.462835	-0.0263279	0.0578654	1.01589	0.974016	1.05957	1
1569	prot-a-1469	ebi-a-GCST004131	Inflammatory bowel disease	|| id:prot-a-1469	Inverse variance weighted	14	0.0213644	0.0291103	0.463004	-0.0356919	0.0784206	1.02159	0.964938	1.08158	1
1570	prot-a-560	ebi-a-GCST004131	Inflammatory bowel disease	|| id:prot-a-560	Inverse variance weighted	20	-0.0198997	0.0271155	0.463019	-0.0730461	0.0332467	0.980297	0.929558	1.03381	1
1571	prot-a-3175	ebi-a-GCST004131	Inflammatory bowel disease	|| id:prot-a-3175	Inverse variance weighted	18	0.0323791	0.0441208	0.463025	-0.0540976	0.118856	1.03291	0.94734	1.12621	1
1572	prot-a-1394	ebi-a-GCST004131	Inflammatory bowel disease	|| id:prot-a-1394	Inverse variance weighted	24	0.0198028	0.0269843	0.463033	-0.0330865	0.0726921	1.02	0.967455	1.0754	1
1573	prot-a-558	ebi-a-GCST004131	Inflammatory bowel disease	|| id:prot-a-558	Inverse variance weighted	12	-0.03333	0.0454316	0.463174	-0.122376	0.055716	0.967219	0.884816	1.0573	1
1574	prot-a-1070	ebi-a-GCST004131	Inflammatory bowel disease	|| id:prot-a-1070	Inverse variance weighted	23	0.0168443	0.0229824	0.463606	-0.0282012	0.0618899	1.01699	0.972193	1.06385	1
1575	prot-a-1827	ebi-a-GCST004131	Inflammatory bowel disease	|| id:prot-a-1827	Inverse variance weighted	27	-0.0207035	0.0282965	0.464375	-0.0761646	0.0347577	0.979509	0.926664	1.03537	1
1576	prot-a-1612	ebi-a-GCST004131	Inflammatory bowel disease	|| id:prot-a-1612	Inverse variance weighted	11	0.0333171	0.0456226	0.465222	-0.0561032	0.122737	1.03388	0.945442	1.13059	1
1577	prot-a-213	ebi-a-GCST004131	Inflammatory bowel disease	|| id:prot-a-213	Inverse variance weighted	16	-0.0223046	0.0305476	0.465293	-0.0821778	0.0375687	0.977942	0.921108	1.03828	1
1578	prot-a-1771	ebi-a-GCST004131	Inflammatory bowel disease	|| id:prot-a-1771	Inverse variance weighted	16	0.0220238	0.0301694	0.465388	-0.0371083	0.0811559	1.02227	0.963572	1.08454	1
1579	prot-a-3171	ebi-a-GCST004131	Inflammatory bowel disease	|| id:prot-a-3171	Inverse variance weighted	18	-0.0211072	0.0289349	0.465714	-0.0778197	0.0356053	0.979114	0.925131	1.03625	1
1580	prot-a-613	ebi-a-GCST004131	Inflammatory bowel disease	|| id:prot-a-613	Inverse variance weighted	17	-0.0162541	0.0222971	0.466015	-0.0599565	0.0274482	0.983877	0.941806	1.02783	1
1581	prot-a-13	ebi-a-GCST004131	Inflammatory bowel disease	|| id:prot-a-13	Inverse variance weighted	18	-0.0188072	0.025806	0.466128	-0.069387	0.0317726	0.981369	0.932966	1.03228	1
1582	prot-a-1178	ebi-a-GCST004131	Inflammatory bowel disease	|| id:prot-a-1178	Inverse variance weighted	18	0.0180201	0.0247598	0.466738	-0.0305091	0.0665493	1.01818	0.969952	1.06881	1
1583	prot-a-2128	ebi-a-GCST004131	Inflammatory bowel disease	|| id:prot-a-2128	Inverse variance weighted	16	0.0304597	0.041861	0.466835	-0.0515879	0.112507	1.03093	0.94972	1.11908	1
1584	prot-a-2126	ebi-a-GCST004131	Inflammatory bowel disease	|| id:prot-a-2126	Inverse variance weighted	15	0.0235125	0.0323309	0.467075	-0.039856	0.0868811	1.02379	0.960928	1.09077	1
1585	prot-a-1700	ebi-a-GCST004131	Inflammatory bowel disease	|| id:prot-a-1700	Inverse variance weighted	15	-0.0223082	0.0306801	0.46715	-0.0824412	0.0378248	0.977939	0.920866	1.03855	1
1586	prot-a-860	ebi-a-GCST004131	Inflammatory bowel disease	|| id:prot-a-860	Inverse variance weighted	16	-0.0228707	0.0314761	0.467467	-0.0845639	0.0388224	0.977389	0.918913	1.03959	1
1587	prot-a-171	ebi-a-GCST004131	Inflammatory bowel disease	|| id:prot-a-171	Inverse variance weighted	18	0.0224366	0.0308907	0.467641	-0.0381091	0.0829823	1.02269	0.962608	1.08652	1
1588	prot-a-2472	ebi-a-GCST004131	Inflammatory bowel disease	|| id:prot-a-2472	Inverse variance weighted	17	0.0208452	0.0287091	0.467788	-0.0354246	0.077115	1.02106	0.965195	1.08017	1
1589	prot-a-547	ebi-a-GCST004131	Inflammatory bowel disease	|| id:prot-a-547	Inverse variance weighted	18	0.0238086	0.0328165	0.468142	-0.0405118	0.0881289	1.02409	0.960298	1.09213	1
1590	prot-a-1450	ebi-a-GCST004131	Inflammatory bowel disease	|| id:prot-a-1450	Inverse variance weighted	22	-0.017412	0.0240006	0.468156	-0.0644531	0.0296292	0.982739	0.93758	1.03007	1
1591	prot-a-3059	ebi-a-GCST004131	Inflammatory bowel disease	|| id:prot-a-3059	Inverse variance weighted	25	0.0214587	0.0296388	0.46906	-0.0366333	0.0795508	1.02169	0.96403	1.0828	1
1592	prot-a-3094	ebi-a-GCST004131	Inflammatory bowel disease	|| id:prot-a-3094	Inverse variance weighted	23	-0.0179815	0.0248498	0.469305	-0.0666871	0.030724	0.982179	0.935488	1.0312	1
1593	prot-a-1090	ebi-a-GCST004131	Inflammatory bowel disease	|| id:prot-a-1090	Inverse variance weighted	16	-0.0208581	0.0288329	0.469426	-0.0773706	0.0356544	0.979358	0.925547	1.0363	1
1594	prot-a-1799	ebi-a-GCST004131	Inflammatory bowel disease	|| id:prot-a-1799	Inverse variance weighted	15	-0.0265297	0.0366735	0.469432	-0.0984097	0.0453503	0.973819	0.906278	1.04639	1
1595	prot-a-1329	ebi-a-GCST004131	Inflammatory bowel disease	|| id:prot-a-1329	Inverse variance weighted	20	-0.0179668	0.0248582	0.469819	-0.0666889	0.0307552	0.982194	0.935486	1.03123	1
1596	prot-a-1384	ebi-a-GCST004131	Inflammatory bowel disease	|| id:prot-a-1384	Inverse variance weighted	18	-0.0198911	0.0275537	0.470354	-0.0738964	0.0341142	0.980305	0.928768	1.0347	1
1597	prot-a-1872	ebi-a-GCST004131	Inflammatory bowel disease	|| id:prot-a-1872	Inverse variance weighted	16	0.0294489	0.0408336	0.470791	-0.050585	0.109483	1.02989	0.950673	1.1157	1
1598	prot-a-2844	ebi-a-GCST004131	Inflammatory bowel disease	|| id:prot-a-2844	Inverse variance weighted	20	0.0228093	0.0316684	0.47137	-0.0392609	0.0848794	1.02307	0.9615	1.08859	1
1599	prot-a-778	ebi-a-GCST004131	Inflammatory bowel disease	|| id:prot-a-778	Inverse variance weighted	21	-0.0221147	0.0307243	0.471662	-0.0823343	0.038105	0.978128	0.920964	1.03884	1
1600	prot-a-2123	ebi-a-GCST004131	Inflammatory bowel disease	|| id:prot-a-2123	Inverse variance weighted	14	0.0229976	0.0319572	0.471747	-0.0396384	0.0856337	1.02326	0.961137	1.08941	1
1601	prot-a-1279	ebi-a-GCST004131	Inflammatory bowel disease	|| id:prot-a-1279	Inverse variance weighted	21	-0.0185624	0.0257986	0.471827	-0.0691277	0.032003	0.981609	0.933207	1.03252	1
1602	prot-a-2448	ebi-a-GCST004131	Inflammatory bowel disease	|| id:prot-a-2448	Inverse variance weighted	19	0.0207244	0.028809	0.47191	-0.0357412	0.07719	1.02094	0.96489	1.08025	1
1603	prot-a-2871	ebi-a-GCST004131	Inflammatory bowel disease	|| id:prot-a-2871	Inverse variance weighted	14	-0.0260682	0.036256	0.47214	-0.09713	0.0449937	0.974269	0.907438	1.04602	1
1604	prot-a-1297	ebi-a-GCST004131	Inflammatory bowel disease	|| id:prot-a-1297	Inverse variance weighted	17	0.0350398	0.0487349	0.472148	-0.0604805	0.13056	1.03566	0.941312	1.13947	1
1605	prot-a-2775	ebi-a-GCST004131	Inflammatory bowel disease	|| id:prot-a-2775	Inverse variance weighted	15	-0.0202577	0.0281763	0.472164	-0.0754833	0.0349678	0.979946	0.927295	1.03559	1
1606	prot-a-2319	ebi-a-GCST004131	Inflammatory bowel disease	|| id:prot-a-2319	Inverse variance weighted	22	0.0113011	0.0157198	0.472197	-0.0195097	0.042112	1.01137	0.980679	1.04301	1
1607	prot-a-456	ebi-a-GCST004131	Inflammatory bowel disease	|| id:prot-a-456	Inverse variance weighted	26	0.0187541	0.0261141	0.472657	-0.0324294	0.0699377	1.01893	0.968091	1.07244	1
1608	prot-a-2330	ebi-a-GCST004131	Inflammatory bowel disease	|| id:prot-a-2330	Inverse variance weighted	23	0.0217734	0.0303284	0.472804	-0.0376701	0.081217	1.02201	0.963031	1.08461	1
1609	prot-a-2248	ebi-a-GCST004131	Inflammatory bowel disease	|| id:prot-a-2248	Inverse variance weighted	13	-0.0236327	0.0329196	0.472823	-0.0881552	0.0408897	0.976644	0.915619	1.04174	1
1610	prot-a-2851	ebi-a-GCST004131	Inflammatory bowel disease	|| id:prot-a-2851	Inverse variance weighted	14	0.0250854	0.0349783	0.473269	-0.0434721	0.093643	1.0254	0.957459	1.09817	1
1611	prot-a-2462	ebi-a-GCST004131	Inflammatory bowel disease	|| id:prot-a-2462	Inverse variance weighted	33	-0.0126553	0.0176746	0.473981	-0.0472975	0.0219869	0.987424	0.953804	1.02223	1
1612	prot-a-2331	ebi-a-GCST004131	Inflammatory bowel disease	|| id:prot-a-2331	Inverse variance weighted	17	-0.0276148	0.0385904	0.474246	-0.103252	0.0480223	0.972763	0.9019	1.04919	1
1613	prot-a-1675	ebi-a-GCST004131	Inflammatory bowel disease	|| id:prot-a-1675	Inverse variance weighted	13	-0.0229143	0.0320807	0.47506	-0.0857924	0.0399639	0.977346	0.917785	1.04077	1
1614	prot-a-2987	ebi-a-GCST004131	Inflammatory bowel disease	|| id:prot-a-2987	Inverse variance weighted	22	-0.0162626	0.0227777	0.475246	-0.0609069	0.0283818	0.983869	0.940911	1.02879	1
1615	prot-a-2154	ebi-a-GCST004131	Inflammatory bowel disease	|| id:prot-a-2154	Inverse variance weighted	18	0.0228358	0.0319933	0.475371	-0.0398711	0.0855427	1.0231	0.960913	1.08931	1
1616	prot-a-224	ebi-a-GCST004131	Inflammatory bowel disease	|| id:prot-a-224	Inverse variance weighted	24	0.0178379	0.0249932	0.475406	-0.0311487	0.0668246	1.018	0.969331	1.06911	1
1617	prot-a-2412	ebi-a-GCST004131	Inflammatory bowel disease	|| id:prot-a-2412	Inverse variance weighted	24	0.0225834	0.0316644	0.475716	-0.0394789	0.0846456	1.02284	0.96129	1.08833	1
1618	prot-a-2144	ebi-a-GCST004131	Inflammatory bowel disease	|| id:prot-a-2144	Inverse variance weighted	17	-0.0273837	0.0384123	0.475914	-0.102672	0.0479044	0.972988	0.902423	1.04907	1
1619	prot-a-2646	ebi-a-GCST004131	Inflammatory bowel disease	|| id:prot-a-2646	Inverse variance weighted	11	-0.0237096	0.0332777	0.47617	-0.0889339	0.0415148	0.976569	0.914906	1.04239	1
1620	prot-a-1563	ebi-a-GCST004131	Inflammatory bowel disease	|| id:prot-a-1563	Inverse variance weighted	13	-0.0237812	0.0333898	0.476323	-0.0892251	0.0416628	0.976499	0.91464	1.04254	1
1621	prot-a-502	ebi-a-GCST004131	Inflammatory bowel disease	|| id:prot-a-502	Inverse variance weighted	21	0.0120872	0.0169724	0.476358	-0.0211786	0.0453531	1.01216	0.979044	1.0464	1
1622	prot-a-2848	ebi-a-GCST004131	Inflammatory bowel disease	|| id:prot-a-2848	Inverse variance weighted	17	0.0181858	0.0255397	0.476428	-0.0318721	0.0682436	1.01835	0.968631	1.07063	1
1623	prot-a-2410	ebi-a-GCST004131	Inflammatory bowel disease	|| id:prot-a-2410	Inverse variance weighted	25	-0.0160696	0.0225697	0.476465	-0.0603062	0.028167	0.984059	0.941476	1.02857	1
1624	prot-a-1240	ebi-a-GCST004131	Inflammatory bowel disease	|| id:prot-a-1240	Inverse variance weighted	27	0.0161781	0.0227353	0.476722	-0.0283831	0.0607393	1.01631	0.972016	1.06262	1
1625	prot-a-3273	ebi-a-GCST004131	Inflammatory bowel disease	|| id:prot-a-3273	Inverse variance weighted	21	0.0327889	0.0460905	0.476834	-0.0575484	0.123126	1.03333	0.944076	1.13103	1
1626	prot-a-294	ebi-a-GCST004131	Inflammatory bowel disease	|| id:prot-a-294	Inverse variance weighted	26	-0.0173943	0.0244596	0.476996	-0.0653351	0.0305466	0.982756	0.936753	1.03102	1
1627	prot-a-2743	ebi-a-GCST004131	Inflammatory bowel disease	|| id:prot-a-2743	Inverse variance weighted	19	0.0127888	0.0180179	0.477836	-0.0225262	0.0481038	1.01287	0.977726	1.04928	1
1628	prot-a-904	ebi-a-GCST004131	Inflammatory bowel disease	|| id:prot-a-904	Inverse variance weighted	16	-0.0219715	0.0309998	0.478472	-0.0827312	0.0387881	0.978268	0.920599	1.03955	1
1629	prot-a-690	ebi-a-GCST004131	Inflammatory bowel disease	|| id:prot-a-690	Inverse variance weighted	19	-0.0256951	0.0362803	0.478797	-0.0968044	0.0454142	0.974632	0.907734	1.04646	1
1630	prot-a-741	ebi-a-GCST004131	Inflammatory bowel disease	|| id:prot-a-741	Inverse variance weighted	18	-0.0187045	0.0264462	0.479401	-0.070539	0.03313	0.981469	0.931891	1.03368	1
1631	prot-a-2566	ebi-a-GCST004131	Inflammatory bowel disease	|| id:prot-a-2566	Inverse variance weighted	25	-0.0184684	0.0261187	0.479507	-0.0696611	0.0327242	0.981701	0.93271	1.03327	1
1632	prot-a-1887	ebi-a-GCST004131	Inflammatory bowel disease	|| id:prot-a-1887	Inverse variance weighted	22	0.0165864	0.0234625	0.479607	-0.0294	0.0625728	1.01672	0.971028	1.06457	1
1633	prot-a-300	ebi-a-GCST004131	Inflammatory bowel disease	|| id:prot-a-300	Inverse variance weighted	26	-0.0181716	0.0257055	0.479619	-0.0685543	0.0322111	0.981993	0.933743	1.03274	1
1634	prot-a-725	ebi-a-GCST004131	Inflammatory bowel disease	|| id:prot-a-725	Inverse variance weighted	12	0.0222998	0.0315514	0.479706	-0.039541	0.0841405	1.02255	0.961231	1.08778	1
1635	prot-a-3078	ebi-a-GCST004131	Inflammatory bowel disease	|| id:prot-a-3078	Inverse variance weighted	12	0.0258195	0.0365395	0.479803	-0.0457979	0.0974368	1.02616	0.955235	1.10234	1
1636	prot-a-2316	ebi-a-GCST004131	Inflammatory bowel disease	|| id:prot-a-2316	Inverse variance weighted	20	-0.0212368	0.0300868	0.48028	-0.0802069	0.0377333	0.978987	0.922925	1.03845	1
1637	prot-a-299	ebi-a-GCST004131	Inflammatory bowel disease	|| id:prot-a-299	Inverse variance weighted	18	0.0185426	0.0262731	0.480334	-0.0329526	0.0700378	1.01872	0.967584	1.07255	1
1638	prot-a-390	ebi-a-GCST004131	Inflammatory bowel disease	|| id:prot-a-390	Inverse variance weighted	24	-0.0140496	0.0199525	0.48134	-0.0531565	0.0250574	0.986049	0.948232	1.02537	1
1639	prot-a-828	ebi-a-GCST004131	Inflammatory bowel disease	|| id:prot-a-828	Inverse variance weighted	19	-0.0209711	0.0297918	0.481481	-0.079363	0.0374207	0.979247	0.923705	1.03813	1
1640	prot-a-2234	ebi-a-GCST004131	Inflammatory bowel disease	|| id:prot-a-2234	Inverse variance weighted	20	0.0211465	0.0300499	0.481613	-0.0377514	0.0800443	1.02137	0.962952	1.08334	1
1641	prot-a-505	ebi-a-GCST004131	Inflammatory bowel disease	|| id:prot-a-505	Inverse variance weighted	24	0.0183911	0.0261476	0.481832	-0.0328581	0.0696404	1.01856	0.967676	1.07212	1
1642	prot-a-2555	ebi-a-GCST004131	Inflammatory bowel disease	|| id:prot-a-2555	Inverse variance weighted	11	0.0210246	0.0299876	0.483234	-0.0377511	0.0798004	1.02125	0.962953	1.08307	1
1643	prot-a-1527	ebi-a-GCST004131	Inflammatory bowel disease	|| id:prot-a-1527	Inverse variance weighted	18	-0.0196986	0.0281211	0.483621	-0.074816	0.0354188	0.980494	0.927914	1.03605	1
1644	prot-a-11	ebi-a-GCST004131	Inflammatory bowel disease	|| id:prot-a-11	Inverse variance weighted	18	0.0254635	0.0363551	0.483671	-0.0457925	0.0967195	1.02579	0.95524	1.10155	1
1645	prot-a-1428	ebi-a-GCST004131	Inflammatory bowel disease	|| id:prot-a-1428	Inverse variance weighted	20	-0.0175956	0.0251743	0.484581	-0.0669372	0.031746	0.982558	0.935254	1.03226	1
1646	prot-a-3052	ebi-a-GCST004131	Inflammatory bowel disease	|| id:prot-a-3052	Inverse variance weighted	13	0.0226314	0.0324351	0.485336	-0.0409413	0.0862041	1.02289	0.959885	1.09003	1
1647	prot-a-1727	ebi-a-GCST004131	Inflammatory bowel disease	|| id:prot-a-1727	Inverse variance weighted	22	-0.0204247	0.0293026	0.485785	-0.0778578	0.0370084	0.979782	0.925096	1.0377	1
1648	prot-a-1541	ebi-a-GCST004131	Inflammatory bowel disease	|| id:prot-a-1541	Inverse variance weighted	21	-0.0176578	0.0253368	0.48585	-0.067318	0.0320023	0.982497	0.934898	1.03252	1
1649	prot-a-202	ebi-a-GCST004131	Inflammatory bowel disease	|| id:prot-a-202	Inverse variance weighted	16	-0.0178657	0.0257239	0.487359	-0.0682845	0.0325532	0.982293	0.933995	1.03309	1
1650	prot-a-1412	ebi-a-GCST004131	Inflammatory bowel disease	|| id:prot-a-1412	Inverse variance weighted	20	0.0231511	0.0333684	0.487806	-0.042251	0.0885531	1.02342	0.958629	1.09259	1
1651	prot-a-1521	ebi-a-GCST004131	Inflammatory bowel disease	|| id:prot-a-1521	Inverse variance weighted	20	-0.0138643	0.0199836	0.487817	-0.0530321	0.0253035	0.986231	0.94835	1.02563	1
1652	prot-a-1802	ebi-a-GCST004131	Inflammatory bowel disease	|| id:prot-a-1802	Inverse variance weighted	20	0.0238249	0.0343477	0.487908	-0.0434966	0.0911465	1.02411	0.957436	1.09543	1
1653	prot-a-2624	ebi-a-GCST004131	Inflammatory bowel disease	|| id:prot-a-2624	Inverse variance weighted	14	0.0229816	0.0331398	0.488011	-0.0419723	0.0879356	1.02325	0.958896	1.09192	1
1654	prot-a-1155	ebi-a-GCST004131	Inflammatory bowel disease	|| id:prot-a-1155	Inverse variance weighted	16	-0.0168023	0.024234	0.488098	-0.0643009	0.0306963	0.983338	0.937723	1.03117	1
1655	prot-a-929	ebi-a-GCST004131	Inflammatory bowel disease	|| id:prot-a-929	Inverse variance weighted	13	0.031174	0.0450096	0.488556	-0.0570449	0.119393	1.03167	0.944552	1.12681	1
1656	prot-a-68	ebi-a-GCST004131	Inflammatory bowel disease	|| id:prot-a-68	Inverse variance weighted	20	0.0220548	0.0319033	0.489377	-0.0404758	0.0845854	1.0223	0.960332	1.08827	1
1657	prot-a-508	ebi-a-GCST004131	Inflammatory bowel disease	|| id:prot-a-508	Inverse variance weighted	16	0.0186588	0.0269951	0.489446	-0.0342517	0.0715693	1.01883	0.966328	1.07419	1
1658	prot-a-1255	ebi-a-GCST004131	Inflammatory bowel disease	|| id:prot-a-1255	Inverse variance weighted	16	0.0223131	0.0322871	0.489512	-0.0409696	0.0855959	1.02256	0.959858	1.08937	1
1659	prot-a-2187	ebi-a-GCST004131	Inflammatory bowel disease	|| id:prot-a-2187	Inverse variance weighted	23	0.0179945	0.0260527	0.489757	-0.0330688	0.0690578	1.01816	0.967472	1.0715	1
1660	prot-a-2399	ebi-a-GCST004131	Inflammatory bowel disease	|| id:prot-a-2399	Inverse variance weighted	17	0.0139173	0.0201689	0.490172	-0.0256138	0.0534484	1.01401	0.974711	1.0549	1
1661	prot-a-1510	ebi-a-GCST004131	Inflammatory bowel disease	|| id:prot-a-1510	Inverse variance weighted	27	-0.0184802	0.0267942	0.490378	-0.0709969	0.0340365	0.98169	0.931465	1.03462	1
1662	prot-a-2723	ebi-a-GCST004131	Inflammatory bowel disease	|| id:prot-a-2723	Inverse variance weighted	27	-0.0125618	0.0182138	0.490391	-0.0482609	0.0231372	0.987517	0.952885	1.02341	1
1663	prot-a-1312	ebi-a-GCST004131	Inflammatory bowel disease	|| id:prot-a-1312	Inverse variance weighted	17	0.0261761	0.0379592	0.490454	-0.0482238	0.100576	1.02652	0.95292	1.10581	1
1664	prot-a-2296	ebi-a-GCST004131	Inflammatory bowel disease	|| id:prot-a-2296	Inverse variance weighted	22	0.0276002	0.0400273	0.490488	-0.0508534	0.106054	1.02798	0.950418	1.11188	1
1665	prot-a-1137	ebi-a-GCST004131	Inflammatory bowel disease	|| id:prot-a-1137	Inverse variance weighted	20	-0.0226027	0.0327807	0.490502	-0.086853	0.0416476	0.977651	0.916812	1.04253	1
1666	prot-a-451	ebi-a-GCST004131	Inflammatory bowel disease	|| id:prot-a-451	Inverse variance weighted	23	0.0259624	0.037677	0.490773	-0.0478844	0.0998093	1.0263	0.953244	1.10496	1
1667	prot-a-3191	ebi-a-GCST004131	Inflammatory bowel disease	|| id:prot-a-3191	Inverse variance weighted	26	-0.0108217	0.0157131	0.491008	-0.0416195	0.019976	0.989237	0.959235	1.02018	1
1668	prot-a-1965	ebi-a-GCST004131	Inflammatory bowel disease	|| id:prot-a-1965	Inverse variance weighted	13	0.0250957	0.0364498	0.491138	-0.0463459	0.0965373	1.02541	0.954712	1.10135	1
1669	prot-a-2256	ebi-a-GCST004131	Inflammatory bowel disease	|| id:prot-a-2256	Inverse variance weighted	17	0.0188244	0.0273702	0.491598	-0.0348212	0.07247	1.019	0.965778	1.07516	1
1670	prot-a-1767	ebi-a-GCST004131	Inflammatory bowel disease	|| id:prot-a-1767	Inverse variance weighted	15	0.0261462	0.0380993	0.492546	-0.0485284	0.100821	1.02649	0.95263	1.10608	1
1671	prot-a-2999	ebi-a-GCST004131	Inflammatory bowel disease	|| id:prot-a-2999	Inverse variance weighted	16	0.0195524	0.0285215	0.493008	-0.0363496	0.0754544	1.01974	0.964303	1.07837	1
1672	prot-a-2915	ebi-a-GCST004131	Inflammatory bowel disease	|| id:prot-a-2915	Inverse variance weighted	21	-0.0180018	0.0262633	0.493069	-0.0694778	0.0334742	0.982159	0.932881	1.03404	1
1673	prot-a-1758	ebi-a-GCST004131	Inflammatory bowel disease	|| id:prot-a-1758	Inverse variance weighted	19	0.0170949	0.0249839	0.493825	-0.0318736	0.0660634	1.01724	0.968629	1.06829	1
1674	prot-a-813	ebi-a-GCST004131	Inflammatory bowel disease	|| id:prot-a-813	Inverse variance weighted	17	0.0176924	0.0258608	0.493888	-0.0329949	0.0683796	1.01785	0.967544	1.07077	1
1675	prot-a-75	ebi-a-GCST004131	Inflammatory bowel disease	|| id:prot-a-75	Inverse variance weighted	14	0.0181787	0.0265802	0.494026	-0.0339185	0.0702759	1.01834	0.96665	1.0728	1
1676	prot-a-1189	ebi-a-GCST004131	Inflammatory bowel disease	|| id:prot-a-1189	Inverse variance weighted	17	-0.0214494	0.0313635	0.494042	-0.0829219	0.0400232	0.978779	0.920423	1.04083	1
1677	prot-a-356	ebi-a-GCST004131	Inflammatory bowel disease	|| id:prot-a-356	Inverse variance weighted	24	-0.0213196	0.0312156	0.49462	-0.0825021	0.0398629	0.978906	0.92081	1.04067	1
1678	prot-a-2182	ebi-a-GCST004131	Inflammatory bowel disease	|| id:prot-a-2182	Inverse variance weighted	20	0.0254795	0.0373108	0.494672	-0.0476498	0.0986087	1.02581	0.953468	1.10363	1
1679	prot-a-3193	ebi-a-GCST004131	Inflammatory bowel disease	|| id:prot-a-3193	Inverse variance weighted	34	0.0195058	0.0286002	0.495229	-0.0365505	0.0755621	1.0197	0.964109	1.07849	1
1680	prot-a-2744	ebi-a-GCST004131	Inflammatory bowel disease	|| id:prot-a-2744	Inverse variance weighted	23	-0.0167164	0.0246353	0.49742	-0.0650016	0.0315688	0.983423	0.937066	1.03207	1
1681	prot-a-2971	ebi-a-GCST004131	Inflammatory bowel disease	|| id:prot-a-2971	Inverse variance weighted	22	-0.0216261	0.0318855	0.497619	-0.0841217	0.0408695	0.978606	0.919319	1.04172	1
1682	prot-a-1366	ebi-a-GCST004131	Inflammatory bowel disease	|| id:prot-a-1366	Inverse variance weighted	26	-0.0208925	0.0308467	0.498214	-0.081352	0.0395669	0.979324	0.921869	1.04036	1
1683	prot-a-2741	ebi-a-GCST004131	Inflammatory bowel disease	|| id:prot-a-2741	Inverse variance weighted	12	0.0206406	0.0304898	0.498425	-0.0391193	0.0804006	1.02086	0.961636	1.08372	1
1684	prot-a-2820	ebi-a-GCST004131	Inflammatory bowel disease	|| id:prot-a-2820	Inverse variance weighted	18	0.0146498	0.0216698	0.499011	-0.027823	0.0571227	1.01476	0.97256	1.05879	1
1685	prot-a-2327	ebi-a-GCST004131	Inflammatory bowel disease	|| id:prot-a-2327	Inverse variance weighted	17	0.0257907	0.0381601	0.499132	-0.0490031	0.100584	1.02613	0.952178	1.10582	1
1686	prot-a-2269	ebi-a-GCST004131	Inflammatory bowel disease	|| id:prot-a-2269	Inverse variance weighted	16	0.0166828	0.0246978	0.499372	-0.0317248	0.0650904	1.01682	0.968773	1.06726	1
1687	prot-a-1331	ebi-a-GCST004131	Inflammatory bowel disease	|| id:prot-a-1331	Inverse variance weighted	25	0.0200863	0.0297408	0.499435	-0.0382057	0.0783783	1.02029	0.962515	1.08153	1
1688	prot-a-124	ebi-a-GCST004131	Inflammatory bowel disease	|| id:prot-a-124	Inverse variance weighted	26	0.0143098	0.021192	0.49952	-0.0272265	0.055846	1.01441	0.973141	1.05743	1
1689	prot-a-1311	ebi-a-GCST004131	Inflammatory bowel disease	|| id:prot-a-1311	Inverse variance weighted	15	0.0214857	0.0318264	0.499619	-0.0408941	0.0838655	1.02172	0.959931	1.08748	1
1690	prot-a-156	ebi-a-GCST004131	Inflammatory bowel disease	|| id:prot-a-156	Inverse variance weighted	14	-0.0202886	0.0300567	0.499668	-0.0791997	0.0386225	0.979916	0.923855	1.03938	1
1691	prot-a-2398	ebi-a-GCST004131	Inflammatory bowel disease	|| id:prot-a-2398	Inverse variance weighted	19	0.0149883	0.0222357	0.500271	-0.0285937	0.0585703	1.0151	0.971811	1.06032	1
1692	prot-a-2247	ebi-a-GCST004131	Inflammatory bowel disease	|| id:prot-a-2247	Inverse variance weighted	24	0.0164165	0.0243653	0.500461	-0.0313395	0.0641725	1.01655	0.969146	1.06628	1
1693	prot-a-3213	ebi-a-GCST004131	Inflammatory bowel disease	|| id:prot-a-3213	Inverse variance weighted	23	-0.0184598	0.0274023	0.500529	-0.0721683	0.0352487	0.98171	0.930374	1.03588	1
1694	prot-a-3251	ebi-a-GCST004131	Inflammatory bowel disease	|| id:prot-a-3251	Inverse variance weighted	22	-0.0175249	0.0260347	0.50086	-0.0685528	0.033503	0.982628	0.933744	1.03407	1
1695	prot-a-1284	ebi-a-GCST004131	Inflammatory bowel disease	|| id:prot-a-1284	Inverse variance weighted	16	0.024887	0.0369978	0.501162	-0.0476287	0.0974028	1.0252	0.953488	1.1023	1
1696	prot-a-2427	ebi-a-GCST004131	Inflammatory bowel disease	|| id:prot-a-2427	Inverse variance weighted	22	0.00922151	0.0137124	0.50127	-0.0176548	0.0360978	1.00926	0.9825	1.03676	1
1697	prot-a-995	ebi-a-GCST004131	Inflammatory bowel disease	|| id:prot-a-995	Inverse variance weighted	20	-0.0130213	0.019367	0.501363	-0.0509806	0.024938	0.987063	0.950297	1.02525	1
1698	prot-a-2137	ebi-a-GCST004131	Inflammatory bowel disease	|| id:prot-a-2137	Inverse variance weighted	29	-0.0153054	0.0227694	0.501462	-0.0599334	0.0293226	0.984811	0.941827	1.02976	1
1699	prot-a-853	ebi-a-GCST004131	Inflammatory bowel disease	|| id:prot-a-853	Inverse variance weighted	23	0.0174869	0.0260469	0.501991	-0.0335651	0.0685389	1.01764	0.966992	1.07094	1
1700	prot-a-1107	ebi-a-GCST004131	Inflammatory bowel disease	|| id:prot-a-1107	Inverse variance weighted	23	-0.0136351	0.0203145	0.502093	-0.0534516	0.0261814	0.986457	0.947952	1.02653	1
1701	prot-a-3246	ebi-a-GCST004131	Inflammatory bowel disease	|| id:prot-a-3246	Inverse variance weighted	17	-0.0229399	0.0341965	0.502332	-0.089965	0.0440853	0.977321	0.913963	1.04507	1
1702	prot-a-740	ebi-a-GCST004131	Inflammatory bowel disease	|| id:prot-a-740	Inverse variance weighted	17	-0.0209015	0.0311824	0.502667	-0.082019	0.0402159	0.979315	0.921254	1.04104	1
1703	prot-a-3118	ebi-a-GCST004131	Inflammatory bowel disease	|| id:prot-a-3118	Inverse variance weighted	23	-0.0200659	0.0299426	0.502766	-0.0787534	0.0386217	0.980134	0.924268	1.03938	1
1704	prot-a-795	ebi-a-GCST004131	Inflammatory bowel disease	|| id:prot-a-795	Inverse variance weighted	19	0.0244268	0.0364576	0.502855	-0.0470301	0.0958836	1.02473	0.954059	1.10063	1
1705	prot-a-2437	ebi-a-GCST004131	Inflammatory bowel disease	|| id:prot-a-2437	Inverse variance weighted	16	-0.0248622	0.0371235	0.503039	-0.0976244	0.0478999	0.975444	0.90699	1.04907	1
1706	prot-a-1188	ebi-a-GCST004131	Inflammatory bowel disease	|| id:prot-a-1188	Inverse variance weighted	18	-0.0635653	0.0949543	0.503221	-0.249676	0.122545	0.938413	0.779053	1.13037	1
1707	prot-a-1507	ebi-a-GCST004131	Inflammatory bowel disease	|| id:prot-a-1507	Inverse variance weighted	18	0.0190223	0.0284314	0.503457	-0.0367033	0.0747479	1.0192	0.963962	1.07761	1
1708	prot-a-862	ebi-a-GCST004131	Inflammatory bowel disease	|| id:prot-a-862	Inverse variance weighted	19	0.0190082	0.028416	0.503543	-0.0366871	0.0747034	1.01919	0.963978	1.07756	1
1709	prot-a-687	ebi-a-GCST004131	Inflammatory bowel disease	|| id:prot-a-687	Inverse variance weighted	16	-0.01955	0.0292276	0.503567	-0.0768362	0.0377362	0.98064	0.926042	1.03846	1
1710	prot-a-187	ebi-a-GCST004131	Inflammatory bowel disease	|| id:prot-a-187	Inverse variance weighted	17	-0.0140728	0.0210458	0.503701	-0.0553225	0.0271769	0.986026	0.94618	1.02755	1
1711	prot-a-3211	ebi-a-GCST004131	Inflammatory bowel disease	|| id:prot-a-3211	Inverse variance weighted	19	0.0198191	0.0296441	0.503771	-0.0382833	0.0779214	1.02002	0.96244	1.08104	1
1712	prot-a-1247	ebi-a-GCST004131	Inflammatory bowel disease	|| id:prot-a-1247	Inverse variance weighted	18	-0.0134072	0.0201104	0.504977	-0.0528235	0.0260092	0.986682	0.948547	1.02635	1
1713	prot-a-536	ebi-a-GCST004131	Inflammatory bowel disease	|| id:prot-a-536	Inverse variance weighted	19	0.0212618	0.0319113	0.505233	-0.0412844	0.083808	1.02149	0.959556	1.08742	1
1714	prot-a-2204	ebi-a-GCST004131	Inflammatory bowel disease	|| id:prot-a-2204	Inverse variance weighted	12	-0.0219446	0.03295	0.505414	-0.0865266	0.0426374	0.978294	0.917111	1.04356	1
1715	prot-a-2651	ebi-a-GCST004131	Inflammatory bowel disease	|| id:prot-a-2651	Inverse variance weighted	17	-0.0227349	0.0341549	0.505641	-0.0896786	0.0442087	0.977522	0.914225	1.0452	1
1716	prot-a-3238	ebi-a-GCST004131	Inflammatory bowel disease	|| id:prot-a-3238	Inverse variance weighted	19	0.0176153	0.0264753	0.505829	-0.0342764	0.069507	1.01777	0.966304	1.07198	1
1717	prot-a-1961	ebi-a-GCST004131	Inflammatory bowel disease	|| id:prot-a-1961	Inverse variance weighted	13	0.0277623	0.0417321	0.505891	-0.0540327	0.109557	1.02815	0.947401	1.11578	1
1718	prot-a-1318	ebi-a-GCST004131	Inflammatory bowel disease	|| id:prot-a-1318	Inverse variance weighted	14	-0.0190994	0.0287153	0.505967	-0.0753813	0.0371826	0.981082	0.92739	1.03788	1
1719	prot-a-878	ebi-a-GCST004131	Inflammatory bowel disease	|| id:prot-a-878	Inverse variance weighted	17	-0.0188324	0.028327	0.506164	-0.0743534	0.0366885	0.981344	0.928344	1.03737	1
1720	prot-a-1835	ebi-a-GCST004131	Inflammatory bowel disease	|| id:prot-a-1835	Inverse variance weighted	16	-0.0257309	0.0387526	0.506704	-0.101686	0.0502241	0.974597	0.903313	1.05151	1
1721	prot-a-841	ebi-a-GCST004131	Inflammatory bowel disease	|| id:prot-a-841	Inverse variance weighted	17	-0.0142406	0.0214654	0.50706	-0.0563128	0.0278315	0.98586	0.945243	1.02822	1
1722	prot-a-368	ebi-a-GCST004131	Inflammatory bowel disease	|| id:prot-a-368	Inverse variance weighted	16	0.0246882	0.0372484	0.507459	-0.0483187	0.0976952	1.025	0.95283	1.10263	1
1723	prot-a-1879	ebi-a-GCST004131	Inflammatory bowel disease	|| id:prot-a-1879	Inverse variance weighted	24	0.0149638	0.022582	0.507559	-0.0292969	0.0592245	1.01508	0.971128	1.06101	1
1724	prot-a-1035	ebi-a-GCST004131	Inflammatory bowel disease	|| id:prot-a-1035	Inverse variance weighted	18	-0.0202687	0.0306021	0.507759	-0.0802489	0.0397115	0.979935	0.922887	1.04051	1
1725	prot-a-1266	ebi-a-GCST004131	Inflammatory bowel disease	|| id:prot-a-1266	Inverse variance weighted	19	0.0155739	0.0235488	0.508391	-0.0305817	0.0617294	1.0157	0.969881	1.06367	1
1726	prot-a-1164	ebi-a-GCST004131	Inflammatory bowel disease	|| id:prot-a-1164	Inverse variance weighted	17	0.0219654	0.0332721	0.50914	-0.0432478	0.0871787	1.02221	0.957674	1.09109	1
1727	prot-a-1319	ebi-a-GCST004131	Inflammatory bowel disease	|| id:prot-a-1319	Inverse variance weighted	10	-0.024872	0.0376783	0.509179	-0.0987214	0.0489774	0.975435	0.905995	1.0502	1
1728	prot-a-2196	ebi-a-GCST004131	Inflammatory bowel disease	|| id:prot-a-2196	Inverse variance weighted	20	0.0239323	0.0362878	0.509566	-0.0471918	0.0950565	1.02422	0.953904	1.09972	1
1729	prot-a-1237	ebi-a-GCST004131	Inflammatory bowel disease	|| id:prot-a-1237	Inverse variance weighted	12	0.0388798	0.0589569	0.509599	-0.0766757	0.154435	1.03965	0.92619	1.167	1
1730	prot-a-2348	ebi-a-GCST004131	Inflammatory bowel disease	|| id:prot-a-2348	Inverse variance weighted	23	-0.0215642	0.0327006	0.50961	-0.0856573	0.0425289	0.978667	0.917909	1.04345	1
1731	prot-a-2810	ebi-a-GCST004131	Inflammatory bowel disease	|| id:prot-a-2810	Inverse variance weighted	24	-0.0235239	0.0357134	0.510097	-0.0935221	0.0464743	0.976751	0.910718	1.04757	1
1732	prot-a-2712	ebi-a-GCST004131	Inflammatory bowel disease	|| id:prot-a-2712	Inverse variance weighted	27	-0.0142666	0.021705	0.51099	-0.0568083	0.0282751	0.985835	0.944775	1.02868	1
1733	prot-a-2153	ebi-a-GCST004131	Inflammatory bowel disease	|| id:prot-a-2153	Inverse variance weighted	17	-0.0187977	0.0286251	0.511382	-0.0749029	0.0373074	0.981378	0.927834	1.03801	1
1734	prot-a-3003	ebi-a-GCST004131	Inflammatory bowel disease	|| id:prot-a-3003	Inverse variance weighted	25	0.0206633	0.0314776	0.511538	-0.0410328	0.0823593	1.02088	0.959798	1.08585	1
1735	prot-a-372	ebi-a-GCST004131	Inflammatory bowel disease	|| id:prot-a-372	Inverse variance weighted	23	0.0200959	0.0306309	0.511781	-0.0399407	0.0801325	1.0203	0.960846	1.08343	1
1736	prot-a-570	ebi-a-GCST004131	Inflammatory bowel disease	|| id:prot-a-570	Inverse variance weighted	13	0.0197802	0.0301593	0.511917	-0.0393321	0.0788925	1.01998	0.961431	1.08209	1
1737	prot-a-2029	ebi-a-GCST004131	Inflammatory bowel disease	|| id:prot-a-2029	Inverse variance weighted	21	0.0248507	0.0379216	0.512263	-0.0494757	0.0991771	1.02516	0.951728	1.10426	1
1738	prot-a-2023	ebi-a-GCST004131	Inflammatory bowel disease	|| id:prot-a-2023	Inverse variance weighted	24	-0.0121147	0.0184874	0.512279	-0.0483499	0.0241206	0.987958	0.9528	1.02441	1
1739	prot-a-565	ebi-a-GCST004131	Inflammatory bowel disease	|| id:prot-a-565	Inverse variance weighted	24	-0.0153583	0.0234875	0.513181	-0.0613939	0.0306772	0.984759	0.940453	1.03115	1
1740	prot-a-3185	ebi-a-GCST004131	Inflammatory bowel disease	|| id:prot-a-3185	Inverse variance weighted	19	-0.0171683	0.026262	0.513285	-0.0686419	0.0343053	0.982978	0.933661	1.0349	1
1741	prot-a-1764	ebi-a-GCST004131	Inflammatory bowel disease	|| id:prot-a-1764	Inverse variance weighted	19	0.0181947	0.0278629	0.513751	-0.0364165	0.0728059	1.01836	0.964239	1.07552	1
1742	prot-a-675	ebi-a-GCST004131	Inflammatory bowel disease	|| id:prot-a-675	Inverse variance weighted	18	-0.0221033	0.0338762	0.514096	-0.0885007	0.0442941	0.978139	0.915303	1.04529	1
1743	prot-a-876	ebi-a-GCST004131	Inflammatory bowel disease	|| id:prot-a-876	Inverse variance weighted	14	0.0246723	0.0378249	0.514222	-0.0494644	0.0988091	1.02498	0.951739	1.10386	1
1744	prot-a-3006	ebi-a-GCST004131	Inflammatory bowel disease	|| id:prot-a-3006	Inverse variance weighted	13	-0.0203891	0.0312681	0.514354	-0.0816747	0.0408964	0.979817	0.921572	1.04174	1
1745	prot-a-1906	ebi-a-GCST004131	Inflammatory bowel disease	|| id:prot-a-1906	Inverse variance weighted	19	0.0225815	0.0346761	0.514909	-0.0453836	0.0905466	1.02284	0.955631	1.09477	1
1746	prot-a-1234	ebi-a-GCST004131	Inflammatory bowel disease	|| id:prot-a-1234	Inverse variance weighted	20	-0.015576	0.0239566	0.51558	-0.062531	0.031379	0.984545	0.939384	1.03188	1
1747	prot-a-1996	ebi-a-GCST004131	Inflammatory bowel disease	|| id:prot-a-1996	Inverse variance weighted	12	0.0167529	0.025769	0.515618	-0.0337545	0.0672602	1.01689	0.966809	1.06957	1
1748	prot-a-2080	ebi-a-GCST004131	Inflammatory bowel disease	|| id:prot-a-2080	Inverse variance weighted	21	0.0141888	0.021855	0.516195	-0.0286471	0.0570246	1.01429	0.971759	1.05868	1
1749	prot-a-2205	ebi-a-GCST004131	Inflammatory bowel disease	|| id:prot-a-2205	Inverse variance weighted	21	0.0158055	0.024369	0.516604	-0.0319578	0.0635687	1.01593	0.968547	1.06563	1
1750	prot-a-488	ebi-a-GCST004131	Inflammatory bowel disease	|| id:prot-a-488	Inverse variance weighted	20	0.0171943	0.0265194	0.516748	-0.0347838	0.0691724	1.01734	0.965814	1.07162	1
1751	prot-a-1186	ebi-a-GCST004131	Inflammatory bowel disease	|| id:prot-a-1186	Inverse variance weighted	26	0.0145193	0.0224231	0.517301	-0.0294301	0.0584686	1.01463	0.970999	1.06021	1
1752	prot-a-197	ebi-a-GCST004131	Inflammatory bowel disease	|| id:prot-a-197	Inverse variance weighted	26	-0.025433	0.039315	0.517694	-0.102491	0.0516244	0.974888	0.902587	1.05298	1
1753	prot-a-2698	ebi-a-GCST004131	Inflammatory bowel disease	|| id:prot-a-2698	Inverse variance weighted	20	-0.0142952	0.0220995	0.517725	-0.0576101	0.0290198	0.985807	0.944018	1.02944	1
1754	prot-a-2119	ebi-a-GCST004131	Inflammatory bowel disease	|| id:prot-a-2119	Inverse variance weighted	24	0.014331	0.0221645	0.517908	-0.0291115	0.0577735	1.01443	0.971308	1.05947	1
1755	prot-a-1668	ebi-a-GCST004131	Inflammatory bowel disease	|| id:prot-a-1668	Inverse variance weighted	28	-0.0131584	0.0203549	0.517988	-0.0530539	0.0267371	0.986928	0.948329	1.0271	1
1756	prot-a-1613	ebi-a-GCST004131	Inflammatory bowel disease	|| id:prot-a-1613	Inverse variance weighted	23	-0.0148242	0.0229494	0.51831	-0.059805	0.0301566	0.985285	0.941948	1.03062	1
1757	prot-a-1289	ebi-a-GCST004131	Inflammatory bowel disease	|| id:prot-a-1289	Inverse variance weighted	20	0.0157464	0.0243895	0.518524	-0.0320571	0.06355	1.01587	0.968451	1.06561	1
1758	prot-a-2631	ebi-a-GCST004131	Inflammatory bowel disease	|| id:prot-a-2631	Inverse variance weighted	8	0.0270345	0.0419901	0.519686	-0.0552662	0.109335	1.0274	0.946233	1.11554	1
1759	prot-a-408	ebi-a-GCST004131	Inflammatory bowel disease	|| id:prot-a-408	Inverse variance weighted	17	0.0192111	0.0298478	0.519812	-0.0392906	0.0777127	1.0194	0.961471	1.08081	1
1760	prot-a-2660	ebi-a-GCST004131	Inflammatory bowel disease	|| id:prot-a-2660	Inverse variance weighted	18	-0.0214795	0.0334232	0.520451	-0.086989	0.0440301	0.97875	0.916687	1.04501	1
1761	prot-a-1114	ebi-a-GCST004131	Inflammatory bowel disease	|| id:prot-a-1114	Inverse variance weighted	19	-0.0169443	0.0263679	0.520476	-0.0686255	0.0347368	0.983198	0.933676	1.03535	1
1762	prot-a-3005	ebi-a-GCST004131	Inflammatory bowel disease	|| id:prot-a-3005	Inverse variance weighted	27	-0.0131075	0.0204162	0.520862	-0.0531232	0.0269081	0.986978	0.948263	1.02727	1
1763	prot-a-1309	ebi-a-GCST004131	Inflammatory bowel disease	|| id:prot-a-1309	Inverse variance weighted	21	-0.0156546	0.0243946	0.521053	-0.063468	0.0321589	0.984467	0.938504	1.03268	1
[truncated: 1,519 more rows]

## Sheet: Suppl. Table 9
	id.exposure	id.outcome	outcome	exposure	method	nsnp	b	se	pval	lo_ci	up_ci	or	or_lci95	or_uci95	FDR
[truncated: 3,282 more rows]

[truncated: 1 more sheets: Suppl. Table 10]
